# Supplementary material for: 6-(4-Bromo­phen­yl)-3-methyl-7H-1,2,4-triazolo[3,4-b][1,3,4]thia­diazine
Source: Acta Crystallogr Sect E Struct Rep Online. 2012 May 12;68(Pt 6):o1681. doi: 10.1107/S1600536812019885 (PMC3379277; doi:10.1107/S1600536812019885)
Supplement: Supplementary file 1 [file e-68-o1681-sup1.cif]

##############################################################################
#                                                                            #
# This CIF contains the data in a paper accepted for publication in          #
# Acta Crystallographica Section E. It conforms to the requirements of       #
# Notes for Authors for Acta Crystallographica Section E, and has been       #
# peer reviewed under the auspices of the IUCr Commission on Journals.       #
#                                                                            #
# Full details of the Crystallographic Information File format               #
# are given in the paper "The Crystallographic Information File (CIF):       #
# a New Standard Archive File for Crystallography" by S. R. Hall, F. H.      #
# Allen and I. D. Brown [Acta Cryst. (1991), A47, 655-685].                  #
#                                                                            #
# The current version of the core CIF dictionary is obtainable from          #
# ftp://ftp.iucr.org/pub/cif_core.dic.                                       #
#                                                                            #
# Software is freely available for graphical display of the structure(s)     #
# in this CIF. For information consult the CIF software page                 #
# http://www.iucr.org/resources/cif/software.                                #
#                                                                            #
# This file may be used for bona fide research purposes within the           #
# scientific community so long as proper attribution is given to the journal # 
# article from which it was obtained.                                        #
#                                                                            #
##############################################################################
data_global
_audit_creation_method     'form.cif (version 2.0)'
_journal_data_validation_number     ?
_journal_date_recd_electronic     2012-04-30
_journal_date_accepted     2012-05-03
_journal_name_full     'Acta Crystallographica, Section E'
_journal_year     2012
_journal_volume     68
_journal_issue      6
_journal_page_first     o1681
_journal_page_last     o1681
_journal_paper_category     QO
_journal_paper_doi     10.1107/S1600536812019885
_journal_coeditor_code     HB6774
_publ_contact_author_name     'Prof. Fun, Hoong-Kun'
_publ_contact_author_address
;
      X-ray Crystallography Unit
      School of Physics
      Universiti Sains Malaysia
      11800 USM, Penang
      MALAYSIA
;
_publ_contact_author_email     'hkfun@usm.my'
_publ_contact_author_fax     '604 6579150'
_publ_contact_author_phone     '604 6533652'
_publ_section_title
;\
6-(4-Bromophenyl)-3-methyl-7<i>H</i>-1,2,4-triazolo[3,4-<i>b</i>][1,3,4]\
thiadiazine
;
loop_
    _publ_author_name
    _publ_author_footnote
    _publ_author_address
    'Hoong-Kun Fun'
;
      Thomson Reuters ResearcherID: A-3561-2009.
;
;     X-ray Crystallography Unit
      School of Physics
      Universiti Sains Malaysia
      11800 USM, Penang
      Malaysia
;
    'Ching Kheng Quah'
;
      Thomson Reuters ResearcherID: A-5525-2009.
;
;
      X-ray Crystallography Unit
      School of Physics
      Universiti Sains Malaysia
      11800 USM, Penang
      Malaysia
;
    'Hatem A. Abdel-Aziz' ?
;
     Department of Pharmaceutical Chemistry
     College of Pharmacy
     King Saud University
     PO Box 2457
     Riyadh 11451
     Saudi Arabia
;
    'Mohamed I. Attia' ?
;
     Department of Pharmaceutical Chemistry
     College of Pharmacy
     King Saud University
     PO Box 2457
     Riyadh 11451
     Saudi Arabia
;
data_I
_audit_creation_method     SHELXL-97
_chemical_name_systematic
;
6-(4-Bromophenyl)-3-methyl-7<i>H</i>-1,2,4-
triazolo[3,4-<i>b</i>][1,3,4]thiadiazine
;
_chemical_name_common     ?
_chemical_formula_moiety     'C11 H9 Br N4 S'
_chemical_formula_sum     'C11 H9 Br N4 S'
_chemical_formula_iupac     'C11 H9 Br N4 S'
_chemical_formula_weight     309.19
_chemical_melting_point     ?
_symmetry_cell_setting     monoclinic
_symmetry_space_group_name_H-M     'P c'
_symmetry_space_group_name_Hall     'P -2yc'
loop_
    _symmetry_equiv_pos_as_xyz
    'x, y, z'
    'x, -y, z+1/2'
_cell_length_a     4.0047(10)
_cell_length_b     13.424(3)
_cell_length_c     10.938(3)
_cell_angle_alpha     90.00
_cell_angle_beta     99.650(5)
_cell_angle_gamma     90.00
_cell_volume     579.7(2)
_cell_formula_units_Z     2
_cell_measurement_reflns_used     2139
_cell_measurement_theta_min     2.42
_cell_measurement_theta_max     27.79
_cell_measurement_temperature     100
_exptl_crystal_description     'plate'
_exptl_crystal_colour     'colourless'
_exptl_crystal_size_max     0.459
_exptl_crystal_size_mid     0.096
_exptl_crystal_size_min     0.026
_exptl_crystal_density_diffrn     1.771
_exptl_crystal_density_meas     ?
_exptl_crystal_density_method     'not measured'
_exptl_crystal_F_000     308
_exptl_absorpt_coefficient_mu     3.706
_exptl_absorpt_correction_type     multi-scan
_exptl_absorpt_process_details     '(<i>SADABS</i>; Bruker, 2009)'
_exptl_absorpt_correction_T_min     0.2810
_exptl_absorpt_correction_T_max     0.9098
_exptl_special_details
;
The crystal was placed in the cold stream of an Oxford Cryosystems
Cobra open-flow nitrogen cryostat (Cosier & Glazer, 1986) operating
at 100.0 (1) K.
;
_diffrn_ambient_temperature     100
_diffrn_radiation_type     MoK\a
_diffrn_radiation_wavelength     0.71073
_diffrn_radiation_source     'fine-focus sealed tube'
_diffrn_radiation_monochromator     graphite
_diffrn_measurement_device_type     'Bruker SMART APEXII CCD'
_diffrn_measurement_method     '\f and \w scans'
_diffrn_detector_area_resol_mean     ?
_diffrn_reflns_number     5127
_diffrn_reflns_av_R_equivalents     0.0477
_diffrn_reflns_av_sigmaI/netI     0.0697
_diffrn_reflns_theta_min     1.52
_diffrn_reflns_theta_max     25.99
_diffrn_reflns_theta_full     25.99
_diffrn_measured_fraction_theta_max     0.993
_diffrn_measured_fraction_theta_full     0.993
_diffrn_reflns_limit_h_min     -4
_diffrn_reflns_limit_h_max     4
_diffrn_reflns_limit_k_min     -15
_diffrn_reflns_limit_k_max     16
_diffrn_reflns_limit_l_min     -13
_diffrn_reflns_limit_l_max     12
_diffrn_standards_number     0
_diffrn_standards_interval_count     .
_diffrn_standards_interval_time     .
_diffrn_standards_decay_%     ?
_refine_special_details
;
 Refinement of F^2^ against ALL reflections.  The weighted R-factor wR and
 goodness of fit S are based on F^2^, conventional R-factors R are based
 on F, with F set to zero for negative F^2^. The threshold expression of
 F^2^ > 2sigma(F^2^) is used only for calculating R-factors(gt) etc. and is
 not relevant to the choice of reflections for refinement.  R-factors based
 on F^2^ are statistically about twice as large as those based on F, and R-
 factors based on ALL data will be even larger.
;
_reflns_number_total     2087
_reflns_number_gt     1904
_reflns_threshold_expression     I>2\s(I)
_refine_ls_structure_factor_coef     Fsqd
_refine_ls_matrix_type     full
_refine_ls_R_factor_all     0.0626
_refine_ls_R_factor_gt     0.0568
_refine_ls_wR_factor_gt     0.1470
_refine_ls_wR_factor_ref     0.1521
_refine_ls_goodness_of_fit_ref     1.044
_refine_ls_restrained_S_all     1.043
_refine_ls_number_reflns     2087
_refine_ls_number_parameters     149
_refine_ls_number_restraints     2
_refine_ls_hydrogen_treatment     constr
_refine_ls_weighting_scheme     calc
_refine_ls_weighting_details
                 'calc w=1/[\s^2^(Fo^2^)+(0.1109P)^2^] where P=(Fo^2^+2Fc^2^)/3'
_atom_sites_solution_hydrogens     geom
_atom_sites_solution_primary     direct
_atom_sites_solution_secondary     difmap
_refine_ls_shift/su_max     0.001
_refine_ls_shift/su_mean     0.001
_refine_diff_density_max     3.330
_refine_diff_density_min     -0.858
_refine_ls_extinction_method     none
_refine_ls_extinction_coef     ?
_refine_ls_abs_structure_details     'Flack (1983), 950 Friedel pairs'
_refine_ls_abs_structure_Flack     0.01(2)
loop_
    _atom_type_symbol
    _atom_type_description
    _atom_type_scat_dispersion_real
    _atom_type_scat_dispersion_imag
    _atom_type_scat_source
    'C' 'C' 0.0033 0.0016
                         'International Tables Vol C Tables 4.2.6.8 and 6.1.1.4'
    'H' 'H' 0.0000 0.0000
                         'International Tables Vol C Tables 4.2.6.8 and 6.1.1.4'
    'N' 'N' 0.0061 0.0033
                         'International Tables Vol C Tables 4.2.6.8 and 6.1.1.4'
    'S' 'S' 0.1246 0.1234
                         'International Tables Vol C Tables 4.2.6.8 and 6.1.1.4'
    'Br' 'Br' -0.2901 2.4595
                         'International Tables Vol C Tables 4.2.6.8 and 6.1.1.4'
_computing_data_collection     'APEX2 (Bruker, 2009)'
_computing_cell_refinement     'SAINT (Bruker, 2009)'
_computing_data_reduction     'SAINT (Bruker, 2009)'
_computing_structure_solution     'SHELXTL (Sheldrick, 2008)'
_computing_structure_refinement     'SHELXTL (Sheldrick, 2008)'
_computing_molecular_graphics     'SHELXTL (Sheldrick, 2008)'
_computing_publication_material
                             'SHELXTL (Sheldrick, 2008) and PLATON (Spek, 2009)'
loop_
    _atom_site_type_symbol
    _atom_site_label
    _atom_site_fract_x
    _atom_site_fract_y
    _atom_site_fract_z
    _atom_site_U_iso_or_equiv
    _atom_site_adp_type
    _atom_site_calc_flag
    _atom_site_refinement_flags
    _atom_site_occupancy
    _atom_site_symmetry_multiplicity
    _atom_site_disorder_assembly
    _atom_site_disorder_group
    S S1 0.0080(5) -0.00421(15) 0.6539(3) 0.0264(5) Uani d . 1 1 . .
    Br Br1 0.93512(13) 0.44899(5) 1.15745(9) 0.0234(3) Uani d . 1 1 . .
    N N1 -0.0050(18) 0.2320(5) 0.6525(9) 0.0191(15) Uani d . 1 1 . .
    N N2 -0.2131(19) 0.1740(6) 0.5631(6) 0.0203(16) Uani d . 1 1 . .
    N N3 -0.420(2) 0.0529(5) 0.4417(8) 0.0308(18) Uani d . 1 1 . .
    N N4 -0.5398(18) 0.1444(6) 0.3863(7) 0.0288(16) Uani d . 1 1 . .
    C C1 0.406(2) 0.2109(6) 0.9745(7) 0.0188(15) Uani d . 1 1 . .
    H H1A 0.3374 0.1478 0.9953 0.023 Uiso calc R 1 1 . .
    C C2 0.592(2) 0.2704(6) 1.0655(7) 0.0212(16) Uani d . 1 1 . .
    H H2A 0.6494 0.2466 1.1462 0.025 Uiso calc R 1 1 . .
    C C3 0.6906(19) 0.3639(6) 1.0365(7) 0.0193(16) Uani d . 1 1 . .
    C C4 0.622(2) 0.3988(6) 0.9129(7) 0.0215(16) Uani d . 1 1 . .
    H H4A 0.7033 0.4603 0.8919 0.026 Uiso calc R 1 1 . .
    C C5 0.4312(19) 0.3397(6) 0.8237(7) 0.0175(15) Uani d . 1 1 . .
    H H5A 0.3756 0.3639 0.7432 0.021 Uiso calc R 1 1 . .
    C C6 0.319(2) 0.2450(7) 0.8506(8) 0.0194(18) Uani d . 1 1 . .
    C C7 0.106(2) 0.1867(6) 0.7562(8) 0.0178(18) Uani d . 1 1 . .
    C C8 0.006(2) 0.0807(7) 0.7828(9) 0.0220(18) Uani d . 1 1 . .
    H H8A -0.2194 0.0815 0.8044 0.026 Uiso calc R 1 1 . .
    H H8B 0.1608 0.0559 0.8540 0.026 Uiso calc R 1 1 . .
    C C9 -0.225(3) 0.0749(8) 0.5464(9) 0.026(2) Uani d . 1 1 . .
    C C10 -0.406(2) 0.2173(7) 0.4581(9) 0.0256(14) Uani d . 1 1 . .
    C C11 -0.458(2) 0.3240(7) 0.4400(9) 0.0256(14) Uani d . 1 1 . .
    H H11A -0.5670 0.3365 0.3564 0.038 Uiso calc R 1 1 . .
    H H11B -0.2431 0.3574 0.4552 0.038 Uiso calc R 1 1 . .
    H H11C -0.5981 0.3484 0.4966 0.038 Uiso calc R 1 1 . .
loop_
    _atom_site_aniso_label
    _atom_site_aniso_U_11
    _atom_site_aniso_U_22
    _atom_site_aniso_U_33
    _atom_site_aniso_U_12
    _atom_site_aniso_U_13
    _atom_site_aniso_U_23
    S1 0.0275(13) 0.0247(10) 0.0279(10) 0.0019(7) 0.0075(10) -0.0060(9)
    Br1 0.0201(4) 0.0356(4) 0.0131(4) -0.0002(4) -0.0007(2) -0.0050(4)
    N1 0.013(4) 0.025(3) 0.018(3) 0.002(2) -0.001(3) -0.005(3)
    N2 0.025(4) 0.028(4) 0.008(3) 0.002(3) 0.002(3) 0.002(3)
    N3 0.033(5) 0.038(4) 0.022(4) -0.006(3) 0.006(3) -0.010(3)
    N4 0.025(4) 0.047(5) 0.017(3) -0.005(3) 0.009(3) -0.007(3)
    C1 0.024(4) 0.023(4) 0.009(4) -0.001(3) 0.003(3) 0.002(3)
    C2 0.020(4) 0.032(4) 0.011(4) 0.007(3) 0.001(3) -0.003(3)
    C3 0.015(4) 0.029(4) 0.014(4) 0.006(3) 0.004(3) 0.001(3)
    C4 0.022(4) 0.026(4) 0.016(4) 0.002(3) 0.003(3) 0.004(3)
    C5 0.017(4) 0.027(4) 0.008(3) 0.001(3) 0.002(3) 0.001(3)
    C6 0.023(4) 0.029(4) 0.007(4) 0.006(3) 0.003(3) 0.000(3)
    C7 0.026(5) 0.013(4) 0.017(5) 0.006(3) 0.009(4) 0.001(3)
    C8 0.027(5) 0.018(4) 0.022(5) -0.003(3) 0.009(4) 0.001(3)
    C9 0.025(5) 0.032(5) 0.020(5) -0.003(3) 0.005(4) -0.006(3)
    C10 0.015(3) 0.048(4) 0.016(3) -0.004(3) 0.007(2) 0.000(3)
    C11 0.015(3) 0.048(4) 0.016(3) -0.004(3) 0.007(2) 0.000(3)
_geom_special_details
;
 All esds (except the esd in the dihedral angle between two l.s. planes)
 are estimated using the full covariance matrix.  The cell esds are taken
 into account individually in the estimation of esds in distances, angles
 and torsion angles; correlations between esds in cell parameters are only
 used when they are defined by crystal symmetry.  An approximate (isotropic)
 treatment of cell esds is used for estimating esds involving l.s. planes.
;
loop_
    _geom_bond_atom_site_label_1
    _geom_bond_atom_site_label_2
    _geom_bond_site_symmetry_2
    _geom_bond_distance
    _geom_bond_publ_flag
    S1 C9 . 1.737(11) ?
    S1 C8 . 1.813(10) ?
    Br1 C3 . 1.892(8) ?
    N1 C7 . 1.298(13) ?
    N1 N2 . 1.408(11) ?
    N2 C9 . 1.342(14) ?
    N2 C10 . 1.399(12) ?
    N3 C9 . 1.307(13) ?
    N3 N4 . 1.417(11) ?
    N4 C10 . 1.311(12) ?
    C1 C2 . 1.391(11) ?
    C1 C6 . 1.417(11) ?
    C1 H1A . 0.9300 ?
    C2 C3 . 1.370(12) ?
    C2 H2A . 0.9300 ?
    C3 C4 . 1.413(11) ?
    C4 C5 . 1.384(11) ?
    C4 H4A . 0.9300 ?
    C5 C6 . 1.395(13) ?
    C5 H5A . 0.9300 ?
    C6 C7 . 1.454(12) ?
    C7 C8 . 1.519(13) ?
    C8 H8A . 0.9700 ?
    C8 H8B . 0.9700 ?
    C10 C11 . 1.455(14) ?
    C11 H11A . 0.9600 ?
    C11 H11B . 0.9600 ?
    C11 H11C . 0.9600 ?
loop_
    _geom_angle_atom_site_label_1
    _geom_angle_atom_site_label_2
    _geom_angle_atom_site_label_3
    _geom_angle_site_symmetry_1
    _geom_angle_site_symmetry_3
    _geom_angle
    _geom_angle_publ_flag
    C9 S1 C8 . . 94.0(4) ?
    C7 N1 N2 . . 115.1(6) ?
    C9 N2 C10 . . 107.4(8) ?
    C9 N2 N1 . . 130.2(8) ?
    C10 N2 N1 . . 121.4(8) ?
    C9 N3 N4 . . 106.7(7) ?
    C10 N4 N3 . . 108.5(7) ?
    C2 C1 C6 . . 121.0(8) ?
    C2 C1 H1A . . 119.5 ?
    C6 C1 H1A . . 119.5 ?
    C3 C2 C1 . . 120.1(8) ?
    C3 C2 H2A . . 120.0 ?
    C1 C2 H2A . . 120.0 ?
    C2 C3 C4 . . 120.5(7) ?
    C2 C3 Br1 . . 121.8(6) ?
    C4 C3 Br1 . . 117.7(6) ?
    C5 C4 C3 . . 118.7(7) ?
    C5 C4 H4A . . 120.6 ?
    C3 C4 H4A . . 120.6 ?
    C4 C5 C6 . . 122.2(7) ?
    C4 C5 H5A . . 118.9 ?
    C6 C5 H5A . . 118.9 ?
    C5 C6 C1 . . 117.4(8) ?
    C5 C6 C7 . . 120.8(7) ?
    C1 C6 C7 . . 121.7(8) ?
    N1 C7 C6 . . 116.3(8) ?
    N1 C7 C8 . . 122.9(8) ?
    C6 C7 C8 . . 120.7(8) ?
    C7 C8 S1 . . 113.8(7) ?
    C7 C8 H8A . . 108.8 ?
    S1 C8 H8A . . 108.8 ?
    C7 C8 H8B . . 108.8 ?
    S1 C8 H8B . . 108.8 ?
    H8A C8 H8B . . 107.7 ?
    N3 C9 N2 . . 110.2(9) ?
    N3 C9 S1 . . 129.0(8) ?
    N2 C9 S1 . . 120.7(7) ?
    N4 C10 N2 . . 107.1(9) ?
    N4 C10 C11 . . 128.2(9) ?
    N2 C10 C11 . . 124.6(8) ?
    C10 C11 H11A . . 109.5 ?
    C10 C11 H11B . . 109.5 ?
    H11A C11 H11B . . 109.5 ?
    C10 C11 H11C . . 109.5 ?
    H11A C11 H11C . . 109.5 ?
    H11B C11 H11C . . 109.5 ?
loop_
    _geom_torsion_atom_site_label_1
    _geom_torsion_atom_site_label_2
    _geom_torsion_atom_site_label_3
    _geom_torsion_atom_site_label_4
    _geom_torsion_site_symmetry_1
    _geom_torsion_site_symmetry_2
    _geom_torsion_site_symmetry_3
    _geom_torsion_site_symmetry_4
    _geom_torsion
    _geom_torsion_publ_flag
    C7 N1 N2 C9 . . . . -26.3(14) ?
    C7 N1 N2 C10 . . . . 166.6(8) ?
    C9 N3 N4 C10 . . . . 1.6(11) ?
    C6 C1 C2 C3 . . . . 0.9(12) ?
    C1 C2 C3 C4 . . . . -3.7(12) ?
    C1 C2 C3 Br1 . . . . 178.6(6) ?
    C2 C3 C4 C5 . . . . 4.8(12) ?
    Br1 C3 C4 C5 . . . . -177.3(6) ?
    C3 C4 C5 C6 . . . . -3.3(12) ?
    C4 C5 C6 C1 . . . . 0.6(13) ?
    C4 C5 C6 C7 . . . . 177.0(7) ?
    C2 C1 C6 C5 . . . . 0.7(13) ?
    C2 C1 C6 C7 . . . . -175.7(8) ?
    N2 N1 C7 C6 . . . . -179.6(7) ?
    N2 N1 C7 C8 . . . . -3.0(13) ?
    C5 C6 C7 N1 . . . . -7.9(13) ?
    C1 C6 C7 N1 . . . . 168.4(9) ?
    C5 C6 C7 C8 . . . . 175.5(9) ?
    C1 C6 C7 C8 . . . . -8.3(13) ?
    N1 C7 C8 S1 . . . . 43.3(11) ?
    C6 C7 C8 S1 . . . . -140.3(7) ?
    C9 S1 C8 C7 . . . . -48.8(7) ?
    N4 N3 C9 N2 . . . . 0.5(11) ?
    N4 N3 C9 S1 . . . . -177.5(7) ?
    C10 N2 C9 N3 . . . . -2.2(12) ?
    N1 N2 C9 N3 . . . . -170.6(9) ?
    C10 N2 C9 S1 . . . . 176.0(7) ?
    N1 N2 C9 S1 . . . . 7.5(14) ?
    C8 S1 C9 N3 . . . . -154.5(10) ?
    C8 S1 C9 N2 . . . . 27.7(9) ?
    N3 N4 C10 N2 . . . . -2.8(10) ?
    N3 N4 C10 C11 . . . . -179.4(9) ?
    C9 N2 C10 N4 . . . . 3.1(10) ?
    N1 N2 C10 N4 . . . . 172.8(8) ?
    C9 N2 C10 C11 . . . . 179.8(9) ?
    N1 N2 C10 C11 . . . . -10.5(13) ?
loop_
    _geom_hbond_atom_site_label_D
    _geom_hbond_atom_site_label_H
    _geom_hbond_atom_site_label_A
    _geom_hbond_site_symmetry_A
    _geom_hbond_distance_DH
    _geom_hbond_distance_HA
    _geom_hbond_distance_DA
    _geom_hbond_angle_DHA
    _geom_hbond_publ_flag
    C8 H8A N3 2_555 0.97 2.56 3.185(12) 122 yes
    C8 H8B N3 2_655 0.97 2.31 3.191(12) 151 yes
_iucr_refine_instructions_details
;
TITL mo_h32b_0m in Pc (100K)
CELL 0.71073   4.0047  13.4239  10.9382  90.000  99.650  90.000
ZERR    2.00   0.0010   0.0033   0.0026   0.000   0.005   0.000
LATT -1
SYMM X, -Y, 0.5+Z
SFAC C H N S BR
UNIT 22 18 8 2 2
SIZE 0.026 0.096 0.459
L.S. 10
BOND $H
FMAP 2 1 60
OMIT -4 52
ACTA
CONF
PLAN 20
OMIT 1 0 -8
EADP C10 C11
WGHT      0.1109      0.0000
FVAR       0.44735
S1    4    0.007968   -0.004207    0.653948    11.00000    0.02747    0.02469 =
         0.02792   -0.00597    0.00755    0.00189
BR1   5    0.935118    0.448990    1.157449    11.00000    0.02014    0.03564 =
         0.01307   -0.00497   -0.00069   -0.00017
N1    3   -0.005013    0.231975    0.652483    11.00000    0.01332    0.02458 =
         0.01823   -0.00495   -0.00080    0.00204
N2    3   -0.213093    0.173972    0.563075    11.00000    0.02465    0.02826 =
         0.00768    0.00193    0.00196    0.00212
N3    3   -0.419966    0.052900    0.441663    11.00000    0.03300    0.03760 =
         0.02241   -0.00988    0.00633   -0.00553
N4    3   -0.539764    0.144423    0.386330    11.00000    0.02495    0.04654 =
         0.01691   -0.00679    0.00890   -0.00475
C1    1    0.405984    0.210892    0.974527    11.00000    0.02375    0.02330 =
         0.00936    0.00226    0.00274   -0.00095
AFIX  43
H1A   2    0.337372    0.147819    0.995294    11.00000   -1.20000
AFIX   0
C2    1    0.591974    0.270380    1.065537    11.00000    0.02028    0.03162 =
         0.01098   -0.00293    0.00066    0.00672
AFIX  43
H2A   2    0.649421    0.246606    1.146184    11.00000   -1.20000
AFIX   0
C3    1    0.690601    0.363934    1.036503    11.00000    0.01512    0.02884 =
         0.01445    0.00071    0.00395    0.00577
C4    1    0.621900    0.398785    0.912924    11.00000    0.02224    0.02598 =
         0.01635    0.00379    0.00334    0.00199
AFIX  43
H4A   2    0.703301    0.460255    0.891946    11.00000   -1.20000
AFIX   0
C5    1    0.431205    0.339691    0.823747    11.00000    0.01743    0.02698 =
         0.00790    0.00089    0.00173    0.00114
AFIX  43
H5A   2    0.375645    0.363896    0.743237    11.00000   -1.20000
AFIX   0
C6    1    0.319472    0.244970    0.850609    11.00000    0.02253    0.02863 =
         0.00720   -0.00031    0.00286    0.00621
C7    1    0.105792    0.186694    0.756162    11.00000    0.02585    0.01287 =
         0.01656    0.00119    0.00897    0.00593
C8    1    0.005826    0.080700    0.782770    11.00000    0.02727    0.01807 =
         0.02249    0.00078    0.00927   -0.00319
AFIX  23
H8A   2   -0.219352    0.081487    0.804411    11.00000   -1.20000
H8B   2    0.160775    0.055858    0.853979    11.00000   -1.20000
AFIX   0
C9    1   -0.225362    0.074923    0.546437    11.00000    0.02500    0.03245 =
         0.01968   -0.00635    0.00544   -0.00319
C10   1   -0.406419    0.217334    0.458128    11.00000    0.01456    0.04758 =
         0.01593   -0.00006    0.00653   -0.00382
C11   1   -0.458049    0.323985    0.440050    11.00000    0.01456    0.04758 =
         0.01593   -0.00006    0.00653   -0.00382
AFIX 137
H11A  2   -0.566998    0.336513    0.356421    11.00000   -1.50000
H11B  2   -0.243120    0.357394    0.455155    11.00000   -1.50000
H11C  2   -0.598087    0.348404    0.496647    11.00000   -1.50000
HKLF 4
REM  mo_h32b_0m in Pc (100K)
REM R1 =  0.0568 for   1904 Fo > 4sig(Fo)  and  0.0626 for all   2087 data
REM    149 parameters refined using      2 restraints
END
WGHT      0.1109      0.0000
REM Highest difference peak  3.330,  deepest hole -0.858,  1-sigma level  0.183
Q1    1   0.9356  0.5210  1.1586  11.00000  0.05    3.33
Q2    1   0.9374  0.3800  1.1595  11.00000  0.05    3.18
Q3    1   1.1717  0.4490  1.1833  11.00000  0.05    1.55
Q4    1   0.7016  0.4454  1.1354  11.00000  0.05    1.54
Q5    1   0.0147 -0.0730  0.6653  11.00000  0.05    0.99
Q6    1  -0.0034  0.0587  0.6630  11.00000  0.05    0.94
Q7    1  -0.2587 -0.0034  0.6413  11.00000  0.05    0.74
Q8    1  -0.4844  0.2338  0.4199  11.00000  0.05    0.58
Q9    1   0.2248 -0.0055  0.6745  11.00000  0.05    0.53
Q10   1   0.6857  0.5189  1.1000  11.00000  0.05    0.52
Q11   1  -0.2318  0.1099  0.5426  11.00000  0.05    0.50
Q12   1   0.4367  0.1267  0.9790  11.00000  0.05    0.49
Q13   1  -0.4098  0.1364  0.4468  11.00000  0.05    0.44
Q14   1   0.4476  0.5008  1.1542  11.00000  0.05    0.42
Q15   1  -0.2385  0.2321  0.5446  11.00000  0.05    0.42
Q16   1  -0.6274  0.3195  0.4438  11.00000  0.05    0.41
Q17   1  -0.2635  0.1806  0.5241  11.00000  0.05    0.40
Q18   1   0.5330  0.3490  1.0493  11.00000  0.05    0.40
Q19   1   0.7139  0.3176  1.0431  11.00000  0.05    0.39
Q20   1  -0.2769  0.4205  0.5782  11.00000  0.05    0.39
;
