# Supplementary material for: 6-(4-Bromo­phen­yl)-3-methyl-7H-1,2,4-triazolo[3,4-b][1,3,4]thia­diazine
Source: Acta Crystallogr Sect E Struct Rep Online. 2012 May 12;68(Pt 6):o1681. doi: 10.1107/S1600536812019885 (PMC3379277; doi:10.1107/S1600536812019885)
Supplement: Supplementary file 2 [file e-68-o1681-Isup2.hkl]

# 
# h,k,l, Fc-squared, Fo-squared, sigma(Fo-squared) and status flag 
# 
data_I
_shelx_title ' mo_h32b_0m in Pc (100K)' 
_shelx_refln_list_code          4 
_shelx_F_calc_maximum      192.56 
_exptl_crystal_F_000       308.00 
_reflns_d_resolution_high  0.8110 
 
loop_ 
 _symmetry_equiv_pos_as_xyz 
 'x, y, z' 
 'x, -y, z+1/2' 
 
_cell_length_a     4.0047 
_cell_length_b    13.4239 
_cell_length_c    10.9382 
_cell_angle_alpha  90.000 
_cell_angle_beta   99.650 
_cell_angle_gamma  90.000 
 
_shelx_F_squared_multiplier     1.000 
 
loop_ 
 _refln_index_h 
 _refln_index_k 
 _refln_index_l 
 _refln_F_squared_calc 
 _refln_F_squared_meas 
 _refln_F_squared_sigma 
 _refln_observed_status 
   0   1 -13      122.63      127.61     19.64 o 
   1   1 -13       99.90       81.68     21.75 o 
   2   1 -13       18.09       16.65     17.10 o 
   0   2 -13       75.47       69.88     17.38 o 
   1   2 -13      316.70      260.83     26.50 o 
   0   3 -13      341.27      378.24     31.98 o 
   1   3 -13      482.78      436.90     35.81 o 
   1   4 -13       71.76       79.21     18.56 o 
  -1   0 -12      490.38      539.11     52.10 o 
   0   0 -12     1146.30     1158.93     95.02 o 
   1   0 -12     1415.19     1455.94    115.93 o 
   2   0 -12     1028.24     1119.24     93.48 o 
  -1   1 -12      310.77      343.56     28.90 o 
   0   1 -12      414.90      420.89     33.23 o 
   1   1 -12      158.86      205.61     21.75 o 
   2   1 -12      284.29      282.66     26.90 o 
  -1   2 -12      641.54      586.63     39.46 o 
   0   2 -12      381.71      441.82     33.83 o 
   1   2 -12      342.51      327.67     35.91 o 
   2   2 -12      415.29      425.07     33.87 o 
  -1   3 -12       49.92       72.08     28.03 o 
   0   3 -12      143.07      152.67     19.51 o 
   1   3 -12      326.48      312.06     27.79 o 
   2   3 -12       43.13       57.36     17.70 o 
  -1   4 -12      193.89      187.76     21.05 o 
   0   4 -12      184.49      189.22     21.19 o 
   1   4 -12      341.20      367.24     34.11 o 
   2   4 -12       91.35       88.42     19.50 o 
   0   5 -12      130.00      155.78     20.16 o 
   1   5 -12      129.83      138.00     20.32 o 
   2   5 -12      102.03       91.30     19.88 o 
   0   6 -12       11.60       -2.14     14.22 o 
   1   6 -12       23.85       12.92     15.83 o 
   2   6 -12       15.33        7.17     18.26 o 
   0   7 -12      455.94      384.16     44.03 o 
   1   7 -12      240.63      233.32     25.41 o 
  -2   1 -11       33.14       25.06     13.21 o 
  -1   1 -11      110.34      119.22     22.42 o 
   0   1 -11       17.14       17.75     12.62 o 
   1   1 -11        7.10        5.19     12.33 o 
   2   1 -11      153.06      152.84     19.64 o 
   3   1 -11       61.01       51.83     17.51 o 
  -2   2 -11       85.81       90.09     22.54 o 
  -1   2 -11      175.78      172.74     18.66 o 
   0   2 -11      340.89      347.28     28.36 o 
   1   2 -11      425.46      462.11     33.74 o 
   2   2 -11      335.48      335.15     28.86 o 
   3   2 -11       70.26       63.52     18.44 o 
  -2   3 -11      467.90      410.70     35.05 o 
  -1   3 -11      731.16      679.49     47.46 o 
   0   3 -11      537.79      534.75     36.72 o 
   1   3 -11      803.10      865.37     52.76 o 
   2   3 -11      271.88      304.26     29.32 o 
   3   3 -11      332.01      323.54     29.74 o 
  -1   4 -11      383.20      376.11     32.47 o 
   0   4 -11      203.02      188.01     19.98 o 
   1   4 -11      368.25      380.03     31.61 o 
   2   4 -11      566.62      598.02     41.92 o 
   3   4 -11      302.16      241.63     41.91 o 
  -1   5 -11      596.43      505.66     53.07 o 
   0   5 -11      997.54      893.89     54.67 o 
   1   5 -11      279.33      263.67     25.17 o 
   2   5 -11      710.28      626.99     43.56 o 
   3   5 -11      157.26      145.81     22.35 o 
  -1   6 -11      410.49      317.43     42.88 o 
   0   6 -11      566.11      543.63     38.02 o 
   1   6 -11      742.47      652.23     43.96 o 
   2   6 -11      108.38       98.54     19.82 o 
  -1   7 -11      210.17      197.41     33.29 o 
   0   7 -11      277.79      261.92     24.93 o 
   1   7 -11      238.25      256.74     25.62 o 
   2   7 -11      220.55      192.20     24.36 o 
   0   8 -11      115.34       92.12     24.34 o 
   1   8 -11       78.54       63.12     18.07 o 
   2   8 -11      104.42       95.13     20.46 o 
   0   9 -11       24.66       37.36     23.29 o 
   1   9 -11      190.21      167.23     22.22 o 
  -2   0 -10      807.42      895.45     57.32 o 
  -1   0 -10     1107.30     1130.92     89.37 o 
   0   0 -10     3526.90     4110.25    304.63 o 
   1   0 -10     2005.33     2437.85    184.08 o 
   2   0 -10      711.53      895.21     76.17 o 
   3   0 -10      698.04      735.74     68.62 o 
  -2   1 -10      538.04      655.84     38.08 o 
  -1   1 -10      344.54      392.22     42.61 o 
   0   1 -10      195.67      299.78     41.66 o 
   1   1 -10      382.51      491.53     34.11 o 
   2   1 -10      466.19      529.24     36.84 o 
   3   1 -10      393.77      498.22     37.83 o 
  -2   2 -10      547.58      516.95     47.05 o 
  -1   2 -10      736.88      729.17     37.80 o 
   0   2 -10      400.14      430.55     29.95 o 
   1   2 -10     1339.41     1511.44     83.55 o 
   2   2 -10      681.71      731.63     46.36 o 
   3   2 -10      236.68      271.32     26.65 o 
  -2   3 -10       88.85       96.20     48.11 o 
  -1   3 -10      347.80      352.74     22.74 o 
   0   3 -10      349.81      385.81     30.38 o 
   1   3 -10       88.26       70.42     14.29 o 
   2   3 -10      252.96      254.69     27.56 o 
   3   3 -10       40.83       38.86     16.80 o 
  -2   4 -10      161.06      144.85     25.32 o 
  -1   4 -10      207.01      216.69     26.04 o 
   0   4 -10      738.20      722.06     46.07 o 
   1   4 -10      107.56      123.45     17.33 o 
   2   4 -10      493.63      550.88     39.95 o 
   3   4 -10      307.74      312.28     28.45 o 
  -2   5 -10      138.88      167.42     19.04 o 
  -1   5 -10      121.81      119.21     16.58 o 
   0   5 -10      204.73      213.22     25.37 o 
   1   5 -10      218.61      237.07     28.87 o 
   2   5 -10       20.82       35.13     15.75 o 
   3   5 -10      160.62      139.61     20.93 o 
  -2   6 -10        9.98       14.15     14.62 o 
  -1   6 -10        5.17      -22.75     16.57 o 
   0   6 -10       24.95       28.01     12.88 o 
   1   6 -10       10.23       22.03     13.84 o 
   2   6 -10      305.60      273.72     26.61 o 
   3   6 -10      134.49      134.39     21.38 o 
  -1   7 -10      608.98      536.36     53.93 o 
   0   7 -10      232.33      237.01     22.97 o 
   1   7 -10      289.34      318.41     26.23 o 
   2   7 -10      317.44      347.89     31.09 o 
   3   7 -10      101.71       72.57     19.92 o 
  -1   8 -10      109.69       81.04     26.11 o 
   0   8 -10      218.21      199.66     30.37 o 
   1   8 -10      360.66      361.33     30.68 o 
   2   8 -10       54.66       61.52     17.65 o 
  -1   9 -10      502.75      476.06     55.76 o 
   0   9 -10      608.21      575.26     54.54 o 
   1   9 -10      529.31      519.30     67.84 o 
   2   9 -10      527.07      502.63     39.24 o 
   0  10 -10      217.73      210.12     32.65 o 
   1  10 -10      162.38      164.46     21.70 o 
   2  10 -10      142.54      141.65     24.76 o 
   1  11 -10      360.82      358.90     42.46 o 
  -3   1  -9       18.02       30.62     15.38 o 
  -2   1  -9       90.33      112.88     14.82 o 
  -1   1  -9       99.57      122.66     11.71 o 
   0   1  -9       20.29       39.54     11.13 o 
   1   1  -9      178.24      204.83     18.87 o 
   2   1  -9      113.13      128.10     17.18 o 
   3   1  -9       89.90      102.33     19.59 o 
   4   1  -9      123.31      115.77     21.47 o 
  -3   2  -9      126.66      149.09     30.60 o 
  -2   2  -9      223.28      257.52     19.23 o 
  -1   2  -9      467.47      476.78     26.13 o 
   0   2  -9     1042.33     1186.56     64.22 o 
   1   2  -9      564.39      680.19     42.17 o 
   2   2  -9      102.09      133.47     17.40 o 
   3   2  -9      119.83      119.90     19.09 o 
   4   2  -9      177.30      166.01     24.54 o 
  -2   3  -9      618.08      575.04     33.97 o 
  -1   3  -9      604.27      579.41     31.38 o 
   0   3  -9     1025.03     1068.39     56.73 o 
   1   3  -9      621.27      769.17     46.36 o 
   2   3  -9      649.84      693.53     44.34 o 
   3   3  -9      168.53      154.46     20.49 o 
   4   3  -9      370.91      365.67     80.41 o 
  -2   4  -9      430.11      427.77     29.33 o 
  -1   4  -9      440.83      380.42     19.25 o 
   0   4  -9      776.09      780.64     47.27 o 
   1   4  -9     1112.21     1178.27     70.46 o 
   2   4  -9      651.65      685.56     44.45 o 
   3   4  -9      716.00      800.77     51.42 o 
  -2   5  -9      575.28      488.54     31.17 o 
  -1   5  -9     1013.74      929.35     39.09 o 
   0   5  -9      377.24      355.12     29.67 o 
   1   5  -9     1053.01      984.65     59.43 o 
   2   5  -9      248.45      243.18     23.32 o 
   3   5  -9      683.04      596.98     41.94 o 
  -2   6  -9      397.66      360.56     25.90 o 
  -1   6  -9      952.30      866.34     43.10 o 
   0   6  -9      994.86      934.00     56.52 o 
   1   6  -9      190.11      200.26     20.02 o 
   2   6  -9      924.46      861.23     53.69 o 
   3   6  -9      244.94      202.39     23.52 o 
  -2   7  -9      325.49      307.17     24.76 o 
  -1   7  -9      394.49      370.05     32.02 o 
   0   7  -9      326.76      316.71     25.09 o 
   1   7  -9      627.80      639.66     40.80 o 
   2   7  -9      854.38      801.89     48.25 o 
   3   7  -9      279.36      273.47     26.87 o 
  -2   8  -9      179.48      147.29     19.84 o 
  -1   8  -9      102.81       71.55     23.66 o 
   0   8  -9       42.60       34.40     13.00 o 
   1   8  -9      116.37       84.56     16.34 o 
   2   8  -9        7.81       21.06     14.79 o 
   3   8  -9       51.26       60.95     29.92 o 
  -1   9  -9       42.20       55.11     24.29 o 
   0   9  -9      285.73      286.07     36.31 o 
   1   9  -9       25.72       37.77     14.27 o 
   2   9  -9       43.46       23.55     23.46 o 
   3   9  -9        0.21      -12.27     27.69 o 
  -1  10  -9       54.81       58.00     26.55 o 
   0  10  -9       43.78       72.26     22.87 o 
   1  10  -9       56.29       64.77     15.58 o 
   2  10  -9       43.88       35.65     16.53 o 
  -1  11  -9        0.92      -16.92     25.65 o 
   0  11  -9       20.39       45.59     24.26 o 
   1  11  -9       15.51      -14.86     18.04 o 
   2  11  -9       58.63       58.01     29.41 o 
   0  12  -9      262.48      304.07     40.49 o 
   1  12  -9      100.11      102.15     26.57 o 
  -3   0  -8      917.09     1036.95    165.53 o 
  -2   0  -8      855.68      852.26     53.82 o 
  -1   0  -8     6063.59     6190.73    326.48 o 
   0   0  -8     3115.77     4035.88    291.82 o 
   2   0  -8     1913.33     2243.76    170.45 o 
   3   0  -8      491.04      601.79     57.16 o 
   4   0  -8      862.11     1009.18     87.77 o 
  -3   1  -8      575.65      811.96     72.58 o 
  -2   1  -8      201.32      417.51     42.96 o 
  -1   1  -8      425.71      431.24     29.70 o 
   0   1  -8      479.72      589.81     34.50 o 
   2   1  -8      562.55      698.82     43.79 o 
   3   1  -8      815.05      957.88     89.54 o 
   4   1  -8      602.11      763.64     59.49 o 
  -3   2  -8      310.81      417.28     55.14 o 
  -2   2  -8      929.55      931.77     34.99 o 
  -1   2  -8      493.94      553.82     28.21 o 
   0   2  -8     2464.60     2782.04    142.69 o 
   1   2  -8     1300.83     1579.93     84.54 o 
   2   2  -8      926.80     1097.60     72.14 o 
   3   2  -8      807.06      858.39     56.00 o 
   4   2  -8       85.46      139.99     21.29 o 
  -3   3  -8      137.07      137.75     19.13 o 
  -2   3  -8      599.20      605.64     39.77 o 
  -1   3  -8      168.60      163.22     12.20 o 
   0   3  -8      227.35      231.94     30.31 o 
   1   3  -8      211.51      250.93     23.28 o 
   2   3  -8       44.99       56.06     13.39 o 
   3   3  -8      294.43      318.81     36.70 o 
   4   3  -8      193.56      171.21     23.02 o 
  -3   4  -8       86.96       79.48     17.79 o 
  -2   4  -8      176.55      180.38     18.16 o 
  -1   4  -8      730.67      685.57     29.97 o 
   0   4  -8      101.06       95.62      8.04 o 
   1   4  -8     1000.51      981.08     57.69 o 
   2   4  -8      653.33      703.39     43.50 o 
   3   4  -8       20.17       25.05     14.47 o 
   4   4  -8      127.49      127.71     21.33 o 
  -3   5  -8       70.87       74.34     18.02 o 
  -2   5  -8      107.96       88.96     18.14 o 
  -1   5  -8      254.37      240.65     14.53 o 
   0   5  -8      108.18      119.41     10.85 o 
   1   5  -8       85.77       86.29     14.36 o 
   2   5  -8      134.09      149.52     17.92 o 
   3   5  -8       52.28       46.41     15.51 o 
   4   5  -8        7.78       36.19     29.18 o 
  -3   6  -8       19.53       18.25     16.11 o 
  -2   6  -8       14.17       10.91     12.63 o 
  -1   6  -8       63.33       58.81      9.15 o 
   0   6  -8       34.32       45.29     11.81 o 
   1   6  -8      157.77      166.36     18.87 o 
   2   6  -8      164.04      186.45     19.55 o 
   3   6  -8      103.20      113.58     18.70 o 
  -2   7  -8      486.12      430.52     29.76 o 
  -1   7  -8      146.18      131.40     15.37 o 
   0   7  -8      738.51      713.14     40.86 o 
   1   7  -8      277.71      279.30     23.97 o 
   2   7  -8      597.17      558.42     36.12 o 
   3   7  -8      169.92      164.98     31.71 o 
  -2   8  -8      256.35      214.99     21.43 o 
  -1   8  -8      359.91      339.87     23.52 o 
   0   8  -8      176.82      169.32     20.59 o 
   1   8  -8       84.02       94.27     15.50 o 
   2   8  -8      296.13      294.89     45.57 o 
   3   8  -8      207.27      163.52     34.50 o 
  -2   9  -8      482.75      438.31     32.53 o 
  -1   9  -8      823.66      755.13     41.62 o 
   0   9  -8      635.96      579.59     54.07 o 
   1   9  -8     1757.89     1751.67     94.46 o 
   2   9  -8      685.57      642.26     62.03 o 
   3   9  -8      350.76      341.89     42.88 o 
  -2  10  -8      191.10      169.74     21.60 o 
  -1  10  -8      228.37      210.06     25.24 o 
   0  10  -8      136.03      124.44     26.41 o 
   1  10  -8      208.27      189.36     21.37 o 
   2  10  -8      321.87      334.65     42.97 o 
   3  10  -8      121.15       64.89     30.21 o 
  -1  11  -8      549.42      536.78     43.30 o 
   0  11  -8      744.14      714.00     62.39 o 
   1  11  -8      391.07      451.20     78.75 o 
   2  11  -8      130.43      140.64     31.51 o 
  -1  12  -8       12.84       26.58     28.27 o 
   0  12  -8       31.80       69.52     24.69 o 
   1  12  -8       38.59       48.22     21.74 o 
   2  12  -8       91.53       91.41     30.00 o 
   0  13  -8      350.05      396.37     48.53 o 
  -3   1  -7       96.64      118.93     13.08 o 
  -2   1  -7      297.34      341.56     35.08 o 
  -1   1  -7      139.52      158.29     10.45 o 
   0   1  -7      235.07      277.24     15.48 o 
   1   1  -7      236.39      291.51     21.74 o 
   2   1  -7      393.31      474.39     32.61 o 
   3   1  -7      342.35      363.14     48.84 o 
   4   1  -7       21.16       36.74     17.24 o 
  -3   2  -7      161.80      193.78     17.98 o 
  -2   2  -7      755.99      791.89     29.61 o 
  -1   2  -7     1260.63     1333.50     50.61 o 
   0   2  -7      754.86      862.21     42.31 o 
   1   2  -7       93.54      129.87     18.42 o 
   3   2  -7      236.14      242.30     22.92 o 
   4   2  -7      249.67      258.84     26.04 o 
  -3   3  -7      240.37      236.09     19.00 o 
  -2   3  -7      800.57      680.10     31.89 o 
  -1   3  -7      892.32      901.93     35.65 o 
   0   3  -7     1071.11     1164.68     52.22 o 
   1   3  -7     1411.03     1601.21     88.86 o 
   2   3  -7      570.57      663.89     54.63 o 
   3   3  -7      959.75      988.69     57.27 o 
   4   3  -7      254.77      246.87     25.40 o 
  -3   4  -7      415.40      421.82     29.88 o 
  -2   4  -7      629.40      548.89     30.38 o 
  -1   4  -7     1375.14     1326.21     51.87 o 
   0   4  -7     1096.31     1123.52     51.26 o 
   1   4  -7     1581.68     1661.58     89.99 o 
   2   4  -7      971.72     1018.01     60.15 o 
   3   4  -7      303.68      289.39     25.09 o 
   4   4  -7      201.66      156.97     21.77 o 
  -3   5  -7      611.23      529.32     34.52 o 
  -2   5  -7      622.45      576.46     33.02 o 
  -1   5  -7      656.21      603.02     26.41 o 
   0   5  -7     1272.74     1253.78     49.05 o 
   1   5  -7      438.71      393.99     29.40 o 
   2   5  -7     1512.43     1408.46     81.04 o 
   3   5  -7      385.12      393.23     61.75 o 
   4   5  -7      407.41      299.25     44.60 o 
  -3   6  -7      352.76      294.63     25.82 o 
  -2   6  -7     1071.53      915.31     46.62 o 
  -1   6  -7      918.42      814.61     34.97 o 
   0   6  -7      492.46      443.78     20.91 o 
   1   6  -7     1337.00     1305.87     72.57 o 
   2   6  -7      537.27      463.39     36.43 o 
   3   6  -7      329.29      297.30     25.24 o 
   4   6  -7      302.86      220.48     38.22 o 
  -3   7  -7      291.85      258.68     25.42 o 
  -2   7  -7      405.74      371.48     26.82 o 
  -1   7  -7      378.95      362.23     23.33 o 
   0   7  -7     1273.06     1208.99     47.19 o 
   1   7  -7     1439.07     1392.28     83.55 o 
   2   7  -7      528.92      495.27     32.35 o 
   3   7  -7      389.04      323.47     41.76 o 
   4   7  -7       88.44       55.76     29.79 o 
  -3   8  -7      182.14      165.78     31.19 o 
  -2   8  -7       72.35       61.30     15.16 o 
  -1   8  -7       28.77       37.12     11.24 o 
   0   8  -7      196.15      193.49     12.54 o 
   1   8  -7      103.72       98.37     15.59 o 
   2   8  -7       75.89       75.84     14.91 o 
   3   8  -7      142.31      124.82     31.47 o 
  -2   9  -7       81.57       66.59     16.21 o 
  -1   9  -7      229.64      228.51     19.34 o 
   0   9  -7       76.48       85.42     11.53 o 
   1   9  -7        9.27       22.05     12.22 o 
   2   9  -7        5.68        5.74     12.49 o 
   3   9  -7      132.81       81.95     29.61 o 
  -2  10  -7       42.83       48.71     16.33 o 
  -1  10  -7       52.31       33.01     21.38 o 
   0  10  -7       15.81        3.36     12.91 o 
   1  10  -7       62.32       50.57     14.31 o 
   2  10  -7       36.49       29.02     24.75 o 
   3  10  -7       14.06       11.37     27.59 o 
  -2  11  -7        3.45      -13.24     15.67 o 
  -1  11  -7        1.47       -5.34     14.67 o 
   0  11  -7       52.93       60.34     21.55 o 
   1  11  -7       63.95       66.36     17.34 o 
   2  11  -7       77.94       57.53     26.50 o 
   3  11  -7       63.74       34.68     28.60 o 
  -1  12  -7      256.11      281.11     30.97 o 
   0  12  -7      243.55      258.12     35.36 o 
   1  12  -7      399.07      357.92     40.66 o 
   2  12  -7      188.90      176.24     33.34 o 
  -1  13  -7      176.48      218.47     37.62 o 
   0  13  -7      124.99      168.44     32.49 o 
   2  13  -7       34.68       83.18     28.03 o 
   0  14  -7      184.59      185.26     36.91 o 
  -3   0  -6      710.50      736.48     39.74 o 
  -2   0  -6     5103.33     5039.06    218.99 o 
  -1   0  -6     3122.25     3609.22    193.44 o 
   0   0  -6     2831.02     3934.52    268.84 o 
   2   0  -6     1532.71     1830.43    138.98 o 
   3   0  -6     2108.51     2381.85    180.93 o 
   4   0  -6      781.12     1020.74     82.61 o 
  -3   1  -6      229.60      476.83     23.08 o 
  -2   1  -6      717.79      742.71     35.96 o 
  -1   1  -6      717.42      769.55     27.42 o 
   0   1  -6      952.92     1172.03     53.71 o 
   1   1  -6      789.17     1063.01     55.25 o 
   2   1  -6     1690.35     2156.45    120.41 o 
   3   1  -6      834.93     1113.22     65.92 o 
   4   1  -6      436.70      633.86     97.79 o 
  -3   2  -6      637.43      712.51     58.49 o 
  -2   2  -6      660.16      667.23     32.26 o 
  -1   2  -6     2360.77     2510.14     84.44 o 
   0   2  -6     1865.36     2343.65    162.00 o 
   1   2  -6     2368.71     2976.34    147.16 o 
   2   2  -6     1246.38     1393.61    106.68 o 
   3   2  -6      408.77      457.10     33.83 o 
   4   2  -6      142.53      195.89     22.77 o 
  -3   3  -6      713.43      735.61     34.92 o 
  -2   3  -6       70.02       67.32      8.38 o 
  -1   3  -6      302.92      290.37     14.19 o 
   0   3  -6       13.54        7.80      7.24 o 
   1   3  -6       42.89       44.16     11.04 o 
   2   3  -6      245.98      251.21     34.67 o 
   3   3  -6      437.02      478.44     35.76 o 
   4   3  -6      281.82      289.27     27.09 o 
  -3   4  -6      240.84      220.62     21.63 o 
  -2   4  -6      413.24      371.94     24.63 o 
  -1   4  -6      260.60      255.89     16.60 o 
   0   4  -6     1605.84     1675.32     63.28 o 
   1   4  -6     1135.28     1225.38     67.75 o 
   2   4  -6      377.22      372.41     36.65 o 
   3   4  -6      218.42      244.86     21.45 o 
   4   4  -6      212.77      173.88     34.72 o 
  -3   5  -6      117.31      129.31     18.22 o 
  -2   5  -6      282.93      290.04     21.21 o 
  -1   5  -6      143.44      141.40     11.76 o 
   0   5  -6      243.65      256.60     13.57 o 
   1   5  -6       92.20       97.84     12.48 o 
   2   5  -6      241.65      241.51     20.05 o 
   3   5  -6       91.53      112.83     16.45 o 
   4   5  -6       81.97       83.07     30.63 o 
  -3   6  -6       59.70       57.94     16.60 o 
  -2   6  -6      169.59      150.07     16.05 o 
  -1   6  -6       33.73       31.09      7.03 o 
   0   6  -6       16.90       22.87      5.83 o 
   1   6  -6      145.84      146.04     15.63 o 
   2   6  -6       90.69      110.73     16.86 o 
   3   6  -6       55.26       51.62     14.13 o 
   4   6  -6       23.36       18.03     29.07 o 
  -3   7  -6      282.77      271.24     25.17 o 
  -2   7  -6      130.52      113.89     16.14 o 
  -1   7  -6     1158.88     1035.43     48.89 o 
   0   7  -6      444.94      406.13     19.84 o 
   1   7  -6     1589.17     1581.41    121.46 o 
   2   7  -6      586.54      536.14     36.29 o 
   3   7  -6      179.12      110.80     29.02 o 
   4   7  -6       89.86       66.46     30.77 o 
  -3   8  -6      398.99      396.35     35.95 o 
  -2   8  -6      461.46      421.72     28.49 o 
  -1   8  -6       51.42       33.25     10.35 o 
   0   8  -6      192.71      172.40     11.48 o 
   1   8  -6      237.47      261.59     24.81 o 
   2   8  -6      163.12      165.79     18.43 o 
   3   8  -6      284.31      262.05     40.90 o 
   4   8  -6      460.96      383.09     53.21 o 
  -3   9  -6      307.18      288.96     27.59 o 
  -2   9  -6      760.12      670.63     39.85 o 
  -1   9  -6      734.73      735.92     39.34 o 
   0   9  -6     2952.26     2873.53    107.16 o 
   1   9  -6     1187.86     1172.10     68.57 o 
   2   9  -6     1010.05      904.10     48.59 o 
   3   9  -6      426.15      314.14     43.87 o 
  -2  10  -6      238.91      216.37     21.93 o 
  -1  10  -6      236.07      261.15     20.72 o 
   0  10  -6      353.53      371.36     24.85 o 
   1  10  -6      336.10      338.18     26.68 o 
   2  10  -6      194.38      202.09     34.37 o 
   3  10  -6      396.48      311.28     45.01 o 
  -2  11  -6      370.48      362.54     33.03 o 
  -1  11  -6      970.49      985.58     50.16 o 
   0  11  -6      406.60      454.52     34.77 o 
   1  11  -6      239.19      252.36     21.75 o 
   2  11  -6      655.36      634.04     57.81 o 
   3  11  -6      212.72      184.01     36.14 o 
  -2  12  -6       50.88       32.11     17.10 o 
  -1  12  -6       63.92       70.76     15.87 o 
   0  12  -6       71.74       94.48     18.45 o 
   1  12  -6      171.79      179.14     30.91 o 
   2  12  -6      158.73      156.25     31.38 o 
  -1  13  -6      292.57      303.50     26.40 o 
   0  13  -6      292.80      336.17     31.72 o 
   2  13  -6      184.74      151.37     31.25 o 
  -1  14  -6       41.39       39.85     23.38 o 
   0  14  -6       44.85       55.18     19.91 o 
  -4   1  -5       52.03       68.02     14.60 o 
  -3   1  -5      135.77      144.37     15.78 o 
  -2   1  -5      189.56      218.52     12.35 o 
  -1   1  -5      472.93      576.64     21.45 o 
   0   1  -5      315.98      437.04     28.15 o 
   1   1  -5     1025.71     1310.37     92.39 o 
   2   1  -5      704.38      784.52     50.00 o 
   3   1  -5       89.80       99.25     15.13 o 
   4   1  -5      203.35      208.30     23.15 o 
  -4   2  -5      110.54      129.55     16.93 o 
  -3   2  -5      763.96      899.42     66.60 o 
  -2   2  -5      592.95      543.00     22.29 o 
  -1   2  -5      583.18      588.23     22.32 o 
   0   2  -5      152.45      162.54     18.24 o 
   1   2  -5      703.88      765.49     41.65 o 
   2   2  -5      332.69      343.21     23.41 o 
   3   2  -5      873.35     1031.81     57.39 o 
   4   2  -5      180.19      221.73     23.35 o 
  -4   3  -5       71.76       76.32     15.39 o 
  -3   3  -5      848.25      831.81     38.38 o 
  -2   3  -5      834.83      765.04     29.88 o 
  -1   3  -5     1507.73     1476.12     55.86 o 
   0   3  -5     3142.34     3981.10    146.68 o 
   1   3  -5     1822.20     2064.54    106.83 o 
   2   3  -5     1601.33     1759.79    129.93 o 
   3   3  -5     1003.12     1025.97     56.01 o 
   4   3  -5      221.01      227.29     23.70 o 
  -4   4  -5      336.44      336.81     27.15 o 
  -3   4  -5      567.21      544.22     32.73 o 
  -2   4  -5     1392.23     1228.99     49.78 o 
  -1   4  -5      554.32      472.52     20.17 o 
   0   4  -5     3420.89     3727.20    136.56 o 
   1   4  -5      861.58      856.48     49.30 o 
   3   4  -5      371.94      348.05     27.79 o 
   4   4  -5      365.48      309.98     47.17 o 
  -3   5  -5      324.04      280.63     24.13 o 
  -2   5  -5      987.47      823.45     47.38 o 
  -1   5  -5     1331.32     1223.66     70.18 o 
   0   5  -5      853.71      786.14     30.22 o 
   1   5  -5     2563.91     2607.03    138.10 o 
   2   5  -5     1178.73     1086.62     62.74 o 
   3   5  -5      527.99      479.19     33.71 o 
   4   5  -5      677.98      642.77     64.30 o 
  -3   6  -5      824.37      718.62     56.46 o 
  -2   6  -5      616.88      524.54     30.85 o 
  -1   6  -5      988.67      870.89     48.74 o 
   0   6  -5     1371.32     1304.50     49.28 o 
   1   6  -5      995.75      972.48     45.86 o 
   2   6  -5      814.01      719.92     43.28 o 
   3   6  -5      679.00      677.64     63.87 o 
   4   6  -5      356.15      283.89     43.10 o 
  -3   7  -5      265.63      205.22     22.51 o 
  -2   7  -5      377.85      356.67     24.32 o 
  -1   7  -5     1487.49     1353.43     62.01 o 
   0   7  -5     1522.84     1441.55     55.62 o 
   1   7  -5     1029.80      967.79     45.11 o 
   2   7  -5      685.15      599.28     45.11 o 
   3   7  -5      212.78      204.59     32.11 o 
   4   7  -5       76.85       44.23     30.70 o 
  -3   8  -5       62.23       65.10     16.90 o 
  -2   8  -5       91.73      103.30     14.72 o 
  -1   8  -5      244.88      226.75     17.34 o 
   0   8  -5       90.52       73.40      8.25 o 
   1   8  -5      176.17      151.08     10.39 o 
   2   8  -5      229.45      234.28     37.58 o 
   3   8  -5      187.40      180.00     33.27 o 
   4   8  -5       51.30       23.45     28.75 o 
  -3   9  -5       82.67       71.51     17.92 o 
  -2   9  -5       87.98       68.97     16.17 o 
  -1   9  -5       75.93       84.84     12.57 o 
   0   9  -5       39.41       40.52      7.84 o 
   1   9  -5       37.05       28.14      7.25 o 
   2   9  -5      123.87      121.92     26.44 o 
   3   9  -5       81.34       51.11     27.23 o 
  -3  10  -5       29.00       12.37     24.18 o 
  -2  10  -5       23.15       12.53     13.78 o 
  -1  10  -5       19.07       18.99     11.70 o 
   0  10  -5       58.29       65.17     11.19 o 
   1  10  -5       24.55       17.98      9.15 o 
   2  10  -5       15.41       19.35     22.02 o 
   3  10  -5       11.27      -32.73     22.94 o 
  -2  11  -5        0.94       -6.67     13.99 o 
  -1  11  -5      222.32      210.13     19.66 o 
   0  11  -5       44.88       41.26     11.69 o 
   1  11  -5      127.42      110.88     13.39 o 
   2  11  -5       47.21       56.99     23.56 o 
   3  11  -5       36.04       37.38     27.89 o 
  -2  12  -5      169.45      166.42     21.40 o 
  -1  12  -5      432.62      440.15     30.14 o 
   0  12  -5      347.57      341.62     24.49 o 
   1  12  -5      294.05      330.78     27.64 o 
   2  12  -5      202.38      219.96     33.25 o 
   3  12  -5      148.43      145.02     35.18 o 
  -2  13  -5      273.48      271.48     27.12 o 
  -1  13  -5       94.23       73.55     17.20 o 
   0  13  -5       93.27      112.28     21.90 o 
   1  13  -5       70.18       84.47     27.20 o 
   2  13  -5      312.92      326.72     43.39 o 
  -1  14  -5      173.80      184.32     21.87 o 
   0  14  -5      290.57      348.02     33.44 o 
   2  14  -5      267.71      303.16     42.21 o 
   0  15  -5       87.15      167.12     36.86 o 
  -4   0  -4      575.68      756.79     51.37 o 
  -3   0  -4     2162.54     2508.16    115.06 o 
  -2   0  -4     2029.85     1954.24     89.37 o 
  -1   0  -4     2673.27     2803.97    162.77 o 
   0   0  -4     5132.60     7251.08    535.47 o 
   1   0  -4     2632.96     3607.55    264.54 o 
   2   0  -4     7219.40     8937.20    571.75 o 
   3   0  -4     1898.81     2104.34    161.08 o 
   4   0  -4      348.44      516.12     50.70 o 
  -4   1  -4      282.15      479.85     41.09 o 
  -3   1  -4      858.57     1066.89     50.99 o 
  -2   1  -4     1170.98     1232.72     47.31 o 
  -1   1  -4     1913.05     1982.12     67.14 o 
   0   1  -4     1435.04     2010.26    104.41 o 
   1   1  -4     2368.77     3020.08    256.87 o 
   2   1  -4      555.40      653.41     48.32 o 
   3   1  -4      681.23      864.55     42.96 o 
   4   1  -4      526.56      674.92     43.56 o 
  -4   2  -4      235.32      300.27     24.63 o 
  -3   2  -4      579.50      663.78     34.21 o 
  -2   2  -4     1268.27     1206.80     46.27 o 
  -1   2  -4     2193.29     2285.55     85.78 o 
   0   2  -4     3673.66     4453.97    341.66 o 
   1   2  -4     1954.62     2336.21    179.17 o 
   2   2  -4      974.63     1007.27     50.90 o 
   3   2  -4      743.79      727.58     34.99 o 
   4   2  -4      289.95      448.96     34.19 o 
  -4   3  -4      549.50      557.44     30.41 o 
  -3   3  -4      153.28      186.34     17.87 o 
  -2   3  -4      357.81      324.62     17.49 o 
  -1   3  -4      206.25      227.15     11.89 o 
   0   3  -4      122.24      119.59      6.84 o 
   1   3  -4      207.74      195.90     16.83 o 
   2   3  -4      671.71      654.70     41.76 o 
   3   3  -4      385.32      398.37     23.70 o 
   4   3  -4      361.81      413.53     49.22 o 
  -4   4  -4      201.53      206.17     19.33 o 
  -3   4  -4      181.40      201.26     21.47 o 
  -2   4  -4      313.86      270.87     32.84 o 
  -1   4  -4     2034.18     1937.00     85.95 o 
   0   4  -4     1725.93     1933.32     82.81 o 
   1   4  -4     1612.26     1570.31     80.56 o 
   2   4  -4      424.31      354.39     23.50 o 
   3   4  -4      783.50      720.09     50.74 o 
   4   4  -4       93.50      108.14     30.38 o 
  -4   5  -4       84.65       51.05     17.93 o 
  -3   5  -4      201.21      221.33     20.21 o 
  -2   5  -4      231.85      222.86     17.27 o 
  -1   5  -4      363.47      347.94     16.12 o 
   0   5  -4      730.61      759.95     34.21 o 
   1   5  -4      512.37      461.48     22.55 o 
   2   5  -4      414.38      394.58     23.06 o 
   3   5  -4      405.76      400.03     28.35 o 
   4   5  -4       89.55      114.34     32.70 o 
  -4   6  -4       80.77       56.07     18.06 o 
  -3   6  -4      144.72      148.98     17.80 o 
  -2   6  -4       23.90       36.45     10.07 o 
  -1   6  -4       83.95       83.54      8.93 o 
   0   6  -4       18.23       12.34      4.19 o 
   1   6  -4       54.46       54.88      6.27 o 
   2   6  -4      200.12      181.67     13.58 o 
   3   6  -4       50.78       37.76     21.75 o 
   4   6  -4      368.53      348.71     50.55 o 
  -3   7  -4      100.65       84.57     18.02 o 
  -2   7  -4      944.22      857.88     43.66 o 
  -1   7  -4      837.72      736.10     36.46 o 
   0   7  -4     2282.48     2365.28     86.56 o 
   1   7  -4     1460.77     1395.49     55.69 o 
   2   7  -4      424.55      344.67     24.48 o 
   4   7  -4      334.96      214.69     39.93 o 
  -3   8  -4      423.38      384.50     28.58 o 
  -2   8  -4       92.63       74.92     12.85 o 
  -1   8  -4      366.21      324.05     25.31 o 
   0   8  -4      110.91       99.07      8.40 o 
   1   8  -4       92.01       97.88      8.74 o 
   2   8  -4      457.61      382.46     31.25 o 
   4   8  -4      224.58      236.16     40.00 o 
  -3   9  -4      451.37      415.03     31.80 o 
  -2   9  -4      844.14      799.72     44.34 o 
  -1   9  -4     2511.91     2497.60    110.03 o 
   0   9  -4     2173.21     2141.81     82.12 o 
   1   9  -4     1682.69     1676.38     64.25 o 
   2   9  -4      953.00      758.28     66.25 o 
   4   9  -4      234.54      151.92     34.67 o 
  -3  10  -4      270.62      251.12     24.80 o 
  -2  10  -4      427.22      446.65     29.43 o 
  -1  10  -4      423.51      417.57     27.38 o 
   0  10  -4      461.03      425.36     23.02 o 
   1  10  -4      259.76      293.57     17.39 o 
   2  10  -4      510.51      429.92     47.26 o 
  -3  11  -4      180.41      179.90     32.63 o 
  -2  11  -4      699.34      658.66     39.86 o 
  -1  11  -4      411.16      423.79     30.74 o 
   0  11  -4      225.71      229.84     23.07 o 
   1  11  -4     1351.44     1384.03     64.63 o 
   2  11  -4      471.10      394.76     49.95 o 
  -2  12  -4      185.73      197.82     22.20 o 
  -1  12  -4      227.30      253.23     21.67 o 
   0  12  -4      179.24      168.86     17.18 o 
   1  12  -4       95.68       97.54     14.03 o 
   2  12  -4      118.96       99.04     27.95 o 
  -2  13  -4      175.34      194.79     23.77 o 
  -1  13  -4      225.11      235.87     22.55 o 
   0  13  -4      465.56      507.06     32.05 o 
   1  13  -4      185.75      199.00     22.65 o 
   2  13  -4      275.47      308.65     40.51 o 
  -1  14  -4       31.41       45.30     16.48 o 
   0  14  -4        7.91      -11.43     16.68 o 
   1  14  -4       71.02       48.07     28.36 o 
   2  14  -4        5.53        6.01     24.35 o 
  -1  15  -4        6.91       20.53     17.11 o 
   0  15  -4       20.85       17.13     18.93 o 
   1  15  -4        4.77       -6.30     26.86 o 
  -4   1  -3       11.51      139.76     47.61 o 
  -3   1  -3      159.05      191.47     14.42 o 
  -2   1  -3      844.44      856.48     30.93 o 
  -1   1  -3       67.63       69.84      5.21 o 
   0   1  -3     1520.48     2036.38     83.58 o 
   1   1  -3      510.89      603.44     39.14 o 
   2   1  -3      297.09      344.71     21.62 o 
   3   1  -3      249.36      259.24     17.97 o 
   4   1  -3        7.73       18.67     14.39 o 
  -4   2  -3      395.47      544.21     72.37 o 
  -3   2  -3      181.49      194.68     17.46 o 
  -2   2  -3      469.56      363.29     18.08 o 
  -1   2  -3       11.62        3.57      3.08 o 
   0   2  -3      894.37     1058.51     40.05 o 
   1   2  -3      966.52     1010.47     70.79 o 
   2   2  -3     3382.02     3805.79    162.85 o 
   3   2  -3      251.11      259.72     18.51 o 
   4   2  -3      166.27      181.84     17.30 o 
  -4   3  -3      530.18      578.77     31.33 o 
  -3   3  -3      634.78      624.12     30.06 o 
  -2   3  -3     1422.48     1207.21     47.30 o 
  -1   3  -3     4131.74     4156.69    151.93 o 
   0   3  -3     3470.51     3823.22    141.92 o 
   1   3  -3     1981.73     2040.89    107.91 o 
   2   3  -3     2762.83     2828.86    142.08 o 
   3   3  -3      354.54      313.58     23.55 o 
   4   3  -3      339.60      366.77     29.46 o 
  -4   4  -3      371.94      373.73     31.64 o 
  -3   4  -3      880.90      771.09     35.47 o 
  -2   4  -3      477.62      396.15     19.03 o 
  -1   4  -3     4148.04     4015.22    171.77 o 
   0   4  -3      659.29      694.48     27.52 o 
   1   4  -3     1132.67     1069.85     46.69 o 
   2   4  -3      773.11      621.67     30.88 o 
   3   4  -3     1101.57     1024.34    116.17 o 
   4   4  -3      390.21      358.89     43.56 o 
  -4   5  -3      197.50      180.62     33.42 o 
  -3   5  -3      905.74      744.03     39.07 o 
  -2   5  -3     1025.23      883.72     43.03 o 
  -1   5  -3     1354.61     1278.08     54.81 o 
   0   5  -3     2985.51     3060.71    114.37 o 
   1   5  -3     2315.19     2217.65     81.82 o 
   2   5  -3      546.07      399.33     22.72 o 
   3   5  -3     1433.18     1280.78     70.98 o 
  -4   6  -3      478.99      425.97     32.48 o 
  -3   6  -3      358.87      293.53     23.40 o 
  -2   6  -3     1103.50      987.36     55.00 o 
  -1   6  -3     1371.88     1311.39     57.91 o 
   0   6  -3     1254.79     1213.37     45.66 o 
   1   6  -3     1755.86     1697.12     72.85 o 
   2   6  -3     1382.30     1177.83     53.59 o 
   3   6  -3      602.69      484.67     34.05 o 
  -4   7  -3      116.30       74.48     19.28 o 
  -3   7  -3      345.67      303.90     23.95 o 
  -2   7  -3     1158.86      991.85     50.54 o 
  -1   7  -3     1219.67     1075.72     50.11 o 
   0   7  -3     1768.27     1771.66     76.55 o 
   1   7  -3      858.56      770.48     38.41 o 
   2   7  -3      465.73      394.51     20.40 o 
   3   7  -3      382.72      307.40     37.70 o 
  -3   8  -3      227.93      199.53     20.42 o 
  -2   8  -3      218.53      217.02     18.53 o 
  -1   8  -3      177.47      175.89     14.13 o 
   0   8  -3      441.59      404.04     22.98 o 
   1   8  -3      187.02      174.99     12.59 o 
   2   8  -3      160.01      135.37     15.70 o 
   3   8  -3       88.51       63.91     20.04 o 
  -3   9  -3       24.41        4.80     17.55 o 
  -2   9  -3       42.30       34.37     11.85 o 
  -1   9  -3      137.40      123.00     13.49 o 
   0   9  -3       70.11       69.95      7.85 o 
   1   9  -3      186.99      199.86     14.31 o 
   2   9  -3      218.34      178.89     27.87 o 
   3   9  -3       49.84       55.79     21.61 o 
  -3  10  -3        4.86        4.19     15.13 o 
  -2  10  -3       43.08       30.88     13.35 o 
  -1  10  -3       90.97       96.73     13.26 o 
   0  10  -3        4.91        4.35      6.92 o 
   1  10  -3       30.07       32.71      8.94 o 
   2  10  -3       34.99       34.66     14.90 o 
  -3  11  -3       13.88        1.85     15.75 o 
  -2  11  -3      297.50      299.48     24.66 o 
  -1  11  -3        8.83        5.24     11.27 o 
   0  11  -3      203.76      232.49     17.88 o 
   1  11  -3       23.99       30.33     17.22 o 
   2  11  -3       15.62       -7.41     14.45 o 
  -2  12  -3      393.15      407.93     31.27 o 
  -1  12  -3      309.49      335.62     24.97 o 
   0  12  -3      338.50      378.15     26.19 o 
   1  12  -3      383.90      394.63     31.87 o 
   2  12  -3      275.74      225.91     37.28 o 
  -2  13  -3       70.68       76.40     18.72 o 
  -1  13  -3       89.87      107.53     17.34 o 
   0  13  -3      111.92      140.80     16.64 o 
   1  13  -3      485.04      537.76     44.16 o 
   2  13  -3       90.21       69.39     30.92 o 
  -2  14  -3      133.84      170.65     23.02 o 
  -1  14  -3      312.31      386.59     37.49 o 
   0  14  -3      234.99      276.40     29.04 o 
   1  14  -3      313.79      367.23     39.69 o 
   2  14  -3      219.34      250.44     43.51 o 
  -1  15  -3       79.04       82.58     18.90 o 
   0  15  -3      164.73      214.00     27.39 o 
   1  15  -3       35.59       53.42     32.50 o 
   0  16  -3      227.00      286.81     32.29 o 
  -4   0  -2      645.23     1073.67     55.40 o 
  -3   0  -2      916.96     1467.35     67.09 o 
  -2   0  -2     2294.14     2166.00     94.55 o 
  -1   0  -2     7183.57     8031.83    426.18 o 
   0   0  -2     2902.60     4492.84    327.23 o 
   1   0  -2    37081.11    48158.47   3450.05 o 
   2   0  -2     3076.58     3571.02    270.80 o 
   4   0  -2      684.72      966.93     65.97 o 
  -4   1  -2      713.84     1005.99     54.98 o 
  -3   1  -2     1418.03     1792.56     56.35 o 
  -2   1  -2     2024.89     2091.80     64.24 o 
  -1   1  -2     1391.02     1445.42     61.11 o 
   0   1  -2     1042.18     1384.33     71.50 o 
   1   1  -2      184.13      223.58     20.26 o 
   2   1  -2      744.39      766.82     66.83 o 
   3   1  -2      707.85      953.96     79.85 o 
   4   1  -2      624.32      890.91     82.89 o 
  -4   2  -2      276.63      443.60     51.71 o 
  -3   2  -2      691.69      723.92     36.77 o 
  -2   2  -2     1823.28     1756.21     76.72 o 
   0   2  -2     5271.90     5999.54    220.88 o 
   1   2  -2     1094.54     1014.76     68.15 o 
   2   2  -2     3222.52     3196.73    113.04 o 
   3   2  -2      668.65      708.56     39.25 o 
   4   2  -2      317.77      498.90     95.38 o 
  -4   3  -2      201.44      210.68     18.13 o 
  -3   3  -2      352.23      391.68     30.11 o 
  -2   3  -2      337.75      301.65     29.92 o 
  -1   3  -2      459.10      412.00     19.12 o 
   0   3  -2      391.22      362.77     17.09 o 
   1   3  -2      564.96      468.22     21.34 o 
   2   3  -2      591.14      547.22     20.63 o 
   3   3  -2      608.32      587.75     23.97 o 
   4   3  -2      131.71      220.01     31.92 o 
  -4   4  -2      104.58      134.61     15.99 o 
  -3   4  -2      106.95      104.24     12.12 o 
  -2   4  -2     1486.00     1360.05     61.38 o 
  -1   4  -2     1226.62     1130.39     51.23 o 
   0   4  -2     2835.84     2822.39    104.93 o 
   1   4  -2      920.89      828.43     37.97 o 
   2   4  -2     1470.99     1398.88     44.13 o 
   3   4  -2      351.30      301.17     16.53 o 
   4   4  -2      235.44      225.61     33.22 o 
  -4   5  -2       85.82       84.86     18.16 o 
  -3   5  -2       80.73       73.45     13.40 o 
  -2   5  -2      166.03      128.19     21.81 o 
  -1   5  -2      639.33      568.74     27.35 o 
   0   5  -2      522.18      495.10     20.37 o 
   1   5  -2     1170.27     1211.32     44.84 o 
   2   5  -2      656.37      575.46     22.61 o 
   3   5  -2       98.34      110.52     10.28 o 
   4   5  -2      290.15      277.98     18.20 o 
  -4   6  -2       63.86       54.72     16.93 o 
  -3   6  -2       59.10       52.65     12.88 o 
  -2   6  -2      365.42      292.23     34.92 o 
  -1   6  -2       11.21       14.92      6.41 o 
   0   6  -2        2.51        3.01      3.78 o 
   1   6  -2      232.15      225.79     12.10 o 
   2   6  -2       99.99       89.67      6.15 o 
   3   6  -2      289.16      271.19     18.52 o 
   4   6  -2      255.55      257.00     22.04 o 
  -4   7  -2       56.59       16.18     16.27 o 
  -3   7  -2      383.53      352.18     26.05 o 
  -2   7  -2      813.68      706.35     57.09 o 
  -1   7  -2     1513.51     1467.81     66.51 o 
   0   7  -2     1956.77     1957.50     84.32 o 
   1   7  -2      392.75      320.51     14.77 o 
   2   7  -2      651.73      553.48     26.02 o 
   3   7  -2      528.75      493.33     25.46 o 
   4   7  -2       42.17       36.78     11.85 o 
  -4   8  -2      287.51      240.64     25.15 o 
  -3   8  -2      175.60      148.43     17.19 o 
  -2   8  -2      466.41      425.28     24.87 o 
  -1   8  -2      129.31      133.39     13.47 o 
   0   8  -2      158.06      172.18     13.09 o 
   1   8  -2      524.34      523.16     22.96 o 
   2   8  -2      818.71      775.24     39.25 o 
   3   8  -2      339.81      316.97     21.00 o 
   4   8  -2      291.82      285.17     24.92 o 
  -3   9  -2      710.43      616.55     38.26 o 
  -2   9  -2     1242.39     1152.76     58.10 o 
  -1   9  -2     2757.35     2663.97    118.96 o 
   0   9  -2     1828.16     1801.13     80.59 o 
   1   9  -2     1545.93     1506.57     66.30 o 
   2   9  -2      990.61      847.20     37.86 o 
   3   9  -2      770.89      727.35     34.39 o 
   4   9  -2      323.05      297.87     30.81 o 
  -3  10  -2      419.02      426.76     33.63 o 
  -2  10  -2      361.53      340.42     25.62 o 
  -1  10  -2      647.73      646.99     31.87 o 
   0  10  -2      206.40      220.48     16.79 o 
   1  10  -2      564.37      553.14     39.51 o 
   2  10  -2      195.22      178.77     18.73 o 
   3  10  -2      427.71      373.75     29.69 o 
  -3  11  -2      311.05      312.19     27.46 o 
  -2  11  -2      350.61      373.98     28.94 o 
  -1  11  -2      221.64      230.43     19.10 o 
   0  11  -2     1956.22     2176.99     95.23 o 
   1  11  -2      857.77      876.81     55.93 o 
   2  11  -2      885.95      904.49     43.02 o 
   3  11  -2      316.76      312.61     26.56 o 
  -3  12  -2      289.62      254.73     25.92 o 
  -2  12  -2      311.17      306.96     25.45 o 
  -1  12  -2       76.13       99.25     19.82 o 
   0  12  -2       89.85      104.34     14.20 o 
   1  12  -2       27.48       32.91     16.49 o 
   2  12  -2       51.19       41.24     12.97 o 
   3  12  -2       35.84       33.32     16.09 o 
  -2  13  -2      175.23      194.88     22.56 o 
  -1  13  -2      435.57      483.56     48.07 o 
   0  13  -2      309.66      327.24     30.90 o 
   1  13  -2      393.15      419.44     34.94 o 
   2  13  -2      310.88      269.37     28.94 o 
   3  13  -2       80.52       86.60     34.43 o 
  -2  14  -2       63.98       84.46     18.86 o 
  -1  14  -2       36.88       42.92     15.87 o 
   0  14  -2       22.94       34.03     17.59 o 
   1  14  -2        9.39        5.89     17.83 o 
   2  14  -2        5.13      -51.29     25.64 o 
  -1  15  -2       53.05       69.77     17.47 o 
   0  15  -2        0.58        3.14     18.49 o 
   1  15  -2       37.25       38.37     21.33 o 
   2  15  -2        9.93       10.43     31.97 o 
   0  16  -2      155.42      205.99     28.99 o 
   1  16  -2      126.24      111.85     26.15 o 
  -4   1  -1      134.98      142.12     13.52 o 
  -3   1  -1      744.02      857.72     29.45 o 
  -2   1  -1        1.81        1.75      3.46 o 
  -1   1  -1      459.53      485.88     27.30 o 
   0   1  -1      293.98      316.10     17.69 o 
   1   1  -1      821.53      914.03     51.38 o 
   3   1  -1        7.82        8.44     14.30 o 
   4   1  -1      296.74      360.55     44.85 o 
  -4   2  -1      102.82      142.66     31.00 o 
  -3   2  -1      323.54      422.37     17.78 o 
  -2   2  -1      239.14      221.73     10.17 o 
  -1   2  -1      564.66      584.94     26.63 o 
   0   2  -1     5763.99     6229.22    253.30 o 
   1   2  -1     8760.13     9498.59    329.30 o 
   2   2  -1      220.39      187.62     15.13 o 
   3   2  -1      326.37      316.61     36.59 o 
   4   2  -1      209.58      285.28     35.07 o 
  -4   3  -1      403.42      467.59     26.28 o 
  -3   3  -1      901.50      834.73     31.75 o 
  -2   3  -1     2033.79     1953.60     66.90 o 
  -1   3  -1     2092.53     1870.27    102.14 o 
   0   3  -1     2206.41     2359.47    102.34 o 
   1   3  -1     4398.55     4302.82    150.57 o 
   2   3  -1      820.41      684.10     41.62 o 
   3   3  -1      792.46      725.25     39.78 o 
   4   3  -1      442.98      444.42     48.66 o 
  -4   4  -1      410.74      401.35     29.37 o 
  -3   4  -1      660.69      626.02     29.16 o 
  -2   4  -1     2319.23     2123.74     95.42 o 
  -1   4  -1     1090.75     1046.80     48.19 o 
   0   4  -1     2497.63     2437.63    102.66 o 
   1   4  -1     1783.10     1638.46     60.95 o 
   2   4  -1     1620.90     1591.18     59.46 o 
   3   4  -1      935.18      844.51     41.93 o 
   4   4  -1      640.07      681.05     67.43 o 
  -4   5  -1      500.97      429.64     30.84 o 
  -3   5  -1      657.50      567.10     30.75 o 
  -2   5  -1     1231.68     1125.10     59.71 o 
  -1   5  -1     2166.19     2091.71     91.95 o 
   0   5  -1     2343.36     2228.38     92.31 o 
   1   5  -1      983.16      792.56     31.03 o 
   2   5  -1     2001.94     1961.81     81.39 o 
   3   5  -1      727.08      575.38     29.99 o 
   4   5  -1      276.07      234.31     20.38 o 
  -4   6  -1      187.64      147.94     28.39 o 
  -3   6  -1      698.05      588.00     31.97 o 
  -1   6  -1     1178.79     1108.40     47.83 o 
   0   6  -1     2933.79     2997.56    128.52 o 
   1   6  -1     2582.78     2451.99     99.29 o 
   2   6  -1      905.32      755.39     28.80 o 
   3   6  -1      927.66      799.55     37.50 o 
   4   6  -1      249.29      184.99     15.87 o 
  -4   7  -1      249.94      246.36     24.49 o 
  -3   7  -1      683.91      619.05     41.01 o 
  -1   7  -1     2212.37     2160.35     95.65 o 
   0   7  -1      929.04      888.62     44.49 o 
   1   7  -1      885.56      780.61     33.07 o 
   2   7  -1     1300.22     1091.68     48.31 o 
   3   7  -1      614.61      516.80     28.04 o 
   4   7  -1      381.64      299.50     19.47 o 
  -4   8  -1      260.32      214.61     23.65 o 
  -3   8  -1      135.61      117.15     16.64 o 
  -2   8  -1      383.01      381.72     22.83 o 
  -1   8  -1      425.60      397.98     23.47 o 
   0   8  -1      120.18      126.73     10.61 o 
   1   8  -1       81.05       93.40     10.46 o 
   2   8  -1      248.70      236.27     15.67 o 
   3   8  -1      143.64      134.18     13.44 o 
   4   8  -1       64.39       58.77     26.58 o 
  -4   9  -1       22.07       38.13     19.10 o 
  -3   9  -1       15.75       31.28     13.39 o 
  -2   9  -1       60.55       75.74     12.84 o 
  -1   9  -1      121.77      128.20     13.74 o 
   0   9  -1      413.21      426.46     24.76 o 
   1   9  -1      412.64      368.55     22.93 o 
   2   9  -1       91.79       87.00     11.35 o 
   3   9  -1       30.67       21.11     14.11 o 
   4   9  -1        4.24       14.26     12.75 o 
  -3  10  -1       51.25       51.99     15.28 o 
  -2  10  -1       97.99      102.42     15.02 o 
  -1  10  -1      119.64      127.99     14.03 o 
   0  10  -1       64.99       71.82     11.15 o 
   1  10  -1       60.72       51.01     10.32 o 
   2  10  -1      181.55      167.12     15.17 o 
   3  10  -1       50.96       53.01     11.56 o 
  -3  11  -1      163.50      142.30     19.94 o 
  -2  11  -1        7.85        9.66     12.86 o 
  -1  11  -1      104.05      106.44     14.34 o 
   0  11  -1        6.91       10.37     10.23 o 
   1  11  -1        1.87      -12.27      8.91 o 
   2  11  -1       23.79       29.25     11.09 o 
   3  11  -1       32.17       22.97     11.90 o 
  -3  12  -1      177.60      165.15     22.31 o 
  -2  12  -1      344.67      361.94     41.09 o 
  -1  12  -1      220.08      236.68     20.64 o 
   0  12  -1      498.03      589.14     40.36 o 
   1  12  -1      423.71      443.22     28.70 o 
   2  12  -1      120.43      122.15     15.26 o 
   3  12  -1      331.51      323.17     28.25 o 
  -2  13  -1       93.96      111.44     18.50 o 
  -1  13  -1      214.01      268.36     24.03 o 
   0  13  -1      382.50      467.60     39.98 o 
   1  13  -1      187.29      197.90     18.81 o 
   2  13  -1      230.42      233.73     20.92 o 
   3  13  -1       61.03       68.83     18.79 o 
  -2  14  -1      164.07      205.06     23.30 o 
  -1  14  -1      229.28      296.94     31.50 o 
   0  14  -1      250.21      340.84     33.44 o 
   1  14  -1      246.57      316.43     31.20 o 
   2  14  -1      174.81      178.16     19.51 o 
  -1  15  -1      210.25      292.86     25.66 o 
   0  15  -1       80.82      154.16     25.29 o 
   1  15  -1      102.35      177.46     26.80 o 
   2  15  -1      173.97      152.23     27.82 o 
  -1  16  -1      136.13      212.91     30.56 o 
   0  16  -1      233.85      305.92     33.97 o 
   1  16  -1      171.52      236.06     42.64 o 
  -4   0   0      298.65      921.02     47.20 o 
  -3   0   0     1403.21     1720.14     77.04 o 
  -2   0   0     4467.84     4627.62    197.29 o 
  -1   0   0     4026.77     3842.28    202.36 o 
   4   0   0      388.33      985.78     85.36 o 
  -4   1   0     1082.66     1303.74     43.54 o 
  -3   1   0     1307.28     1638.22     52.26 o 
  -2   1   0     1089.85      969.84     38.06 o 
  -1   1   0      771.91      745.57     28.88 o 
   0   1   0       45.51       25.53      7.70 o 
   2   1   0      873.30      885.48     76.75 o 
   3   1   0     1198.06     1656.85    130.77 o 
   4   1   0      953.54     1227.76    108.10 o 
  -4   2   0      421.89      953.66     59.14 o 
  -3   2   0      830.02      994.86     53.38 o 
  -2   2   0     1352.54     1287.61     40.48 o 
  -1   2   0     7680.26     7789.47    289.58 o 
   0   2   0      550.78      479.98     37.76 o 
   1   2   0     7757.18     8111.65    586.14 o 
   2   2   0     1456.17     1292.80    100.63 o 
   3   2   0      906.08     1066.28     82.52 o 
   4   2   0      516.20     1005.59     86.25 o 
  -4   3   0      254.58      294.48     36.14 o 
  -3   3   0      239.34      258.82     13.77 o 
  -2   3   0      841.30      776.37     27.09 o 
   0   3   0      104.34       97.16      5.56 o 
   2   3   0      668.55      591.17     60.86 o 
   3   3   0      148.14      183.27     28.74 o 
   4   3   0      209.26      271.53     37.45 o 
  -4   4   0       16.92       20.32     11.98 o 
  -3   4   0      651.04      623.15     28.63 o 
  -2   4   0      703.94      636.65     26.73 o 
  -1   4   0     1776.48     1840.18    134.32 o 
   0   4   0     1068.71     1034.21     38.49 o 
   1   4   0     1894.36     1775.83     74.88 o 
   2   4   0      776.06      673.15     38.52 o 
   3   4   0      692.96      632.37     57.27 o 
   4   4   0       31.80       55.15     22.62 o 
  -4   5   0        1.16       -2.38     14.50 o 
  -3   5   0      232.49      225.09     18.58 o 
  -2   5   0      141.95      117.53     11.59 o 
  -1   5   0      434.57      384.25     63.92 o 
   0   5   0     1488.59     1543.78     56.87 o 
   1   5   0      438.68      373.49     18.43 o 
   2   5   0      150.20      153.56     10.29 o 
   3   5   0      239.65      235.13     20.71 o 
   4   5   0        1.29       25.16     21.37 o 
  -4   6   0       63.55       45.73     16.61 o 
  -3   6   0      456.19      386.57     26.13 o 
  -2   6   0       52.01       18.33     15.45 o 
  -1   6   0      181.14      157.94     13.89 o 
   0   6   0       13.57       17.03      4.49 o 
   1   6   0      144.47      138.54     10.25 o 
   2   6   0       23.12       20.22      6.14 o 
   3   6   0      462.29      434.00     31.27 o 
   4   6   0       39.76       34.27     15.07 o 
  -4   7   0       93.24       72.76     17.89 o 
  -3   7   0      367.11      316.43     23.20 o 
  -2   7   0      730.47      714.46     45.11 o 
  -1   7   0     1207.33     1146.22     65.02 o 
   0   7   0      167.17      157.00      9.96 o 
   1   7   0     1293.11     1194.90     51.54 o 
   2   7   0      788.52      739.68     34.63 o 
   3   7   0      371.75      324.21     20.41 o 
   4   7   0      120.42      112.79     13.12 o 
  -4   8   0      194.98      181.04     21.70 o 
  -3   8   0      424.14      437.94     26.22 o 
  -2   8   0      346.17      316.96     26.06 o 
  -1   8   0      606.23      611.70     29.71 o 
   0   8   0      539.90      579.65     24.78 o 
   1   8   0      516.00      527.60     28.17 o 
   2   8   0      282.94      288.35     18.67 o 
   3   8   0      278.54      268.04     19.96 o 
   4   8   0      145.91      130.39     14.33 o 
  -4   9   0      317.83      278.23     27.06 o 
  -3   9   0      522.96      493.76     33.01 o 
  -2   9   0     1874.53     1723.68     82.48 o 
  -1   9   0     1441.60     1421.24     82.74 o 
   0   9   0     1794.33     1910.45     84.69 o 
   1   9   0     1638.14     1555.18     66.34 o 
   2   9   0     1962.79     1913.60     79.44 o 
   3   9   0      625.36      609.78     30.97 o 
   4   9   0      379.93      339.57     57.56 o 
  -3  10   0      366.76      382.81     27.36 o 
  -2  10   0      617.56      585.05     31.71 o 
  -1  10   0      215.02      203.57     16.64 o 
   0  10   0      613.68      650.75     30.93 o 
   1  10   0      129.43      159.31     15.23 o 
   2  10   0      512.43      490.90     28.99 o 
   3  10   0      306.13      318.59     23.87 o 
  -3  11   0      145.67      145.27     20.80 o 
  -2  11   0      327.58      310.28     24.21 o 
  -1  11   0     1702.27     1658.12     98.35 o 
   0  11   0     1134.87     1202.92     47.79 o 
   1  11   0     1741.18     1727.57     74.77 o 
   2  11   0      343.59      344.18     22.29 o 
   3  11   0      216.59      229.12     27.43 o 
  -3  12   0      219.73      226.69     23.63 o 
  -2  12   0       68.01       86.31     15.98 o 
  -1  12   0       72.63      102.98     14.77 o 
   0  12   0        3.99        5.66     11.49 o 
   1  12   0       28.83        2.61     18.76 o 
   2  12   0       41.77       65.87     13.57 o 
   3  12   0      179.74      175.77     18.42 o 
  -3  13   0      149.38      169.76     23.43 o 
  -2  13   0      241.94      248.31     26.08 o 
  -1  13   0      473.49      501.34     32.39 o 
   0  13   0      479.70      537.49     42.61 o 
   1  13   0      486.37      523.21     31.21 o 
   2  13   0      258.49      266.34     22.09 o 
   3  13   0      182.53      179.07     19.53 o 
  -2  14   0       41.66       28.53     16.27 o 
  -1  14   0        6.91        2.19     13.80 o 
   0  14   0       29.43       15.58     24.18 o 
   1  14   0        4.29        0.63     19.20 o 
   2  14   0       32.51       29.07     14.26 o 
  -2  15   0       74.12       96.61     22.24 o 
  -1  15   0        3.30        4.98     19.51 o 
   0  15   0       81.22      100.02     24.25 o 
   1  15   0        3.10      -22.74     25.56 o 
   2  15   0       69.59       81.01     17.18 o 
  -1  16   0      171.53      242.57     31.82 o 
   0  16   0      100.73      145.84     27.60 o 
   1  16   0      185.05      227.02     31.84 o 
  -4   1   1      294.94      372.78     17.81 o 
  -3   1   1       19.96       31.61      7.74 o 
  -2   1   1      228.58      196.69      9.98 o 
  -1   1   1      910.82      978.78     32.64 o 
   0   1   1      222.54      230.75     22.65 o 
   1   1   1      409.75      376.26     38.04 o 
   2   1   1        7.79        6.91     10.01 o 
   3   1   1      740.78      840.93     74.49 o 
   4   1   1       98.24      137.51     29.99 o 
  -4   2   1      167.24      225.20     14.89 o 
  -3   2   1      313.68      333.06     14.76 o 
  -2   2   1      268.67      212.55      9.57 o 
  -1   2   1     9080.58     9499.82    402.29 o 
   0   2   1     5408.37     5707.51    313.04 o 
   1   2   1      597.31      610.35     48.10 o 
   2   2   1      292.25      221.55     25.84 o 
   3   2   1      360.47      424.63     43.34 o 
   4   2   1       89.89       87.56     26.83 o 
  -4   3   1      402.27      462.71     35.97 o 
  -3   3   1      683.81      614.10     25.43 o 
  -2   3   1      882.49      776.54     27.02 o 
  -1   3   1     3979.98     4108.24    179.38 o 
   0   3   1     2337.54     2505.60    174.91 o 
   1   3   1     2030.56     1963.02    102.13 o 
   2   3   1     2146.15     2079.17    152.53 o 
   3   3   1      894.24      783.92     71.47 o 
   4   3   1      398.44      419.93     51.67 o 
  -4   4   1      669.05      745.72     35.19 o 
  -3   4   1      912.57      875.46     36.74 o 
  -2   4   1     1751.31     1663.46     72.14 o 
  -1   4   1     1959.17     1858.82    126.01 o 
   0   4   1     2321.93     2348.26     98.48 o 
   1   4   1     1227.16     1134.45     59.20 o 
   2   4   1     2327.47     2244.92    117.18 o 
   3   4   1      621.69      588.07     57.73 o 
   4   4   1      468.95      530.03     51.18 o 
  -4   5   1      342.76      369.51     25.72 o 
  -3   5   1      825.00      683.48     34.10 o 
  -2   5   1     1881.73     1864.11    104.59 o 
  -1   5   1     1089.70      905.48     38.32 o 
   0   5   1     2210.06     2052.54     88.43 o 
   1   5   1     2211.29     2141.71    113.04 o 
   2   5   1     1109.25      955.84     58.82 o 
   3   5   1      603.92      480.38     35.59 o 
   4   5   1      488.91      454.06     35.01 o 
  -4   6   1      324.75      321.14     24.55 o 
  -3   6   1      860.71      789.02     41.09 o 
  -2   6   1      923.28      726.99     63.20 o 
  -1   6   1     2478.17     2278.21     98.94 o 
   0   6   1     3052.39     2982.93    108.28 o 
   1   6   1     1096.12      958.99     58.37 o 
   3   6   1      575.43      482.58     36.97 o 
   4   6   1      237.52      226.02     23.09 o 
  -4   7   1      300.48      233.55     24.17 o 
  -3   7   1      637.85      566.38     31.94 o 
  -2   7   1     1256.57     1072.13     50.88 o 
  -1   7   1      700.46      589.70     40.93 o 
   0   7   1     1152.28     1050.10     37.87 o 
   1   7   1     2238.30     2204.51     92.36 o 
   3   7   1      821.06      770.07     44.94 o 
   4   7   1      237.80      252.86     25.54 o 
  -4   8   1       51.08       42.77     17.44 o 
  -3   8   1      223.26      221.42     18.88 o 
  -2   8   1      235.83      218.56     17.24 o 
  -1   8   1      122.18      106.06     10.84 o 
   0   8   1       66.53       73.56      7.66 o 
   1   8   1      431.40      423.70     22.79 o 
   2   8   1      257.41      302.90     27.22 o 
   3   8   1      168.63      179.04     24.59 o 
   4   8   1      214.72      190.39     20.62 o 
  -4   9   1        6.85        1.93     16.96 o 
  -3   9   1       19.38        8.58     13.01 o 
  -2   9   1       96.68       73.39     12.41 o 
  -1   9   1      434.13      397.31     38.68 o 
   0   9   1      417.61      431.82     25.10 o 
   1   9   1      112.75      111.83     12.16 o 
   2   9   1       86.18       84.64     11.65 o 
   3   9   1       12.60        8.23     12.09 o 
   4   9   1       31.71       46.67     12.35 o 
  -3  10   1       54.59       52.69     15.57 o 
  -2  10   1      182.28      186.12     17.64 o 
  -1  10   1       57.90       30.15     15.48 o 
   0  10   1       68.97       75.45      8.75 o 
   1  10   1      119.88      117.87     13.38 o 
   2  10   1       96.17      103.99     13.07 o 
   3  10   1       56.56       64.38     12.83 o 
  -3  11   1       37.61       24.70     15.65 o 
  -2  11   1       14.86       15.48     12.69 o 
  -1  11   1        0.62       13.98     10.84 o 
   0  11   1       22.45       16.85     11.43 o 
   1  11   1      100.49      107.74     13.79 o 
   2  11   1        6.94       18.07     10.53 o 
   3  11   1      140.37      130.55     16.13 o 
  -3  12   1      316.85      300.85     27.22 o 
  -2  12   1       88.24       93.45     16.73 o 
  -1  12   1      468.10      517.82     30.34 o 
   0  12   1      450.53      447.27     40.10 o 
   1  12   1      225.96      226.53     22.10 o 
   2  12   1      364.56      383.01     25.01 o 
   3  12   1      210.85      213.83     21.46 o 
  -3  13   1       82.13       84.94     19.54 o 
  -2  13   1      250.68      289.96     24.66 o 
  -1  13   1      181.81      226.21     20.75 o 
   0  13   1      412.19      470.43     39.94 o 
   1  13   1      180.42      195.82     19.40 o 
   2  13   1       70.14       76.62     15.70 o 
  -2  14   1      174.91      203.26     22.87 o 
  -1  14   1      215.99      281.71     24.36 o 
   0  14   1      265.93      356.14     34.73 o 
   1  14   1      230.65      275.57     31.42 o 
   2  14   1      170.45      199.08     21.22 o 
  -2  15   1      200.11      224.16     27.76 o 
  -1  15   1      110.70      185.95     28.01 o 
   0  15   1       91.45       91.48     24.66 o 
   1  15   1      195.14      259.01     32.65 o 
  -1  16   1      163.27      198.75     38.60 o 
   0  16   1      218.75      317.96     36.19 o 
   1  16   1      142.53      172.15     30.67 o 
  -4   0   2      566.36      857.60     44.89 o 
  -3   0   2     1531.05     1635.70     72.91 o 
  -2   0   2     3303.50     3807.95    271.02 o 
  -1   0   2    36633.15    47488.82   2652.98 o 
   3   0   2     1084.12     1437.16    118.86 o 
   4   0   2      841.68     1325.67    101.78 o 
  -4   1   2      684.69      842.19     30.47 o 
  -3   1   2      842.66      965.18     31.94 o 
  -2   1   2      932.33      905.36     45.77 o 
  -1   1   2      180.20      209.90     19.46 o 
   0   1   2     1074.70     1333.31    101.59 o 
   2   1   2     1924.91     1960.00    159.72 o 
   3   1   2     1208.40     1576.18    139.49 o 
   4   1   2      613.94      987.84     63.28 o 
  -4   2   2      262.60      515.38     49.07 o 
  -3   2   2      625.09      620.92     22.92 o 
  -2   2   2     3220.41     3295.08    139.26 o 
  -1   2   2      849.23      853.20     48.85 o 
   0   2   2     5439.57     6109.60    315.69 o 
   2   2   2     1846.02     1658.99    134.51 o 
  -4   3   2      169.89      222.76     17.16 o 
  -3   3   2      744.57      659.97     24.73 o 
  -2   3   2      549.37      524.28     26.89 o 
   0   3   2      415.24      403.31     18.28 o 
   1   3   2      376.40      322.93     34.02 o 
   2   3   2      190.01      207.63     27.51 o 
   3   3   2      299.60      440.11     44.54 o 
   4   3   2      159.53      231.05     36.21 o 
  -4   4   2      204.43      218.56     21.64 o 
  -3   4   2      306.20      273.35     16.57 o 
  -2   4   2     1306.73     1276.00     60.66 o 
  -1   4   2      958.12      923.45     47.56 o 
   0   4   2     2811.91     2930.27    207.86 o 
   1   4   2     1279.23     1209.21     88.52 o 
   2   4   2     1531.95     1438.91     77.27 o 
   3   4   2      137.36      133.25     24.24 o 
   4   4   2      134.77      140.43     30.44 o 
  -4   5   2      285.19      264.83     23.41 o 
  -3   5   2       91.34      107.57     22.77 o 
  -2   5   2      646.98      539.31     28.48 o 
  -1   5   2     1156.87     1214.18     45.38 o 
   0   5   2      506.01      508.90     29.49 o 
   1   5   2      646.12      543.59     33.43 o 
   2   5   2      162.49      159.30     15.71 o 
   3   5   2       82.85       71.04     14.41 o 
   4   5   2       88.27       95.05     18.54 o 
  -4   6   2      245.29      279.26     24.23 o 
  -3   6   2      353.88      353.48     23.26 o 
  -2   6   2      120.45      103.49     10.75 o 
  -1   6   2      313.90      308.75     15.61 o 
   0   6   2        7.47        6.07      3.85 o 
   1   6   2       26.93       20.71      8.12 o 
   2   6   2      349.97      315.53     34.38 o 
   3   6   2       29.67       41.14     13.61 o 
   4   6   2       55.85       71.50     18.20 o 
  -4   7   2       44.06       43.46     16.43 o 
  -3   7   2      460.02      445.40     29.37 o 
  -2   7   2      524.25      460.57     27.57 o 
  -1   7   2      335.03      268.80     15.15 o 
   0   7   2     1971.32     1911.16     71.15 o 
   1   7   2     1472.24     1507.67     82.11 o 
   2   7   2      852.20      772.57     45.92 o 
   3   7   2      411.40      418.77     31.79 o 
   4   7   2       75.26       62.00     18.04 o 
  -4   8   2      376.45      355.68     27.33 o 
  -3   8   2      414.99      394.20     26.03 o 
  -2   8   2      966.52      934.67     42.51 o 
  -1   8   2      604.16      556.63     23.96 o 
   0   8   2      167.75      176.51     12.42 o 
   1   8   2      163.80      122.33     15.35 o 
   2   8   2      271.00      290.95     27.23 o 
   3   8   2      114.69      109.98     17.97 o 
   4   8   2      267.48      270.49     27.06 o 
  -4   9   2      264.68      232.78     25.96 o 
  -3   9   2      654.71      594.33     37.53 o 
  -2   9   2      818.15      701.79     39.55 o 
  -1   9   2     1463.03     1422.42     82.47 o 
   0   9   2     1904.74     1816.30     97.63 o 
   1   9   2     2816.01     2750.06    115.07 o 
   2   9   2     1347.59     1304.24     71.63 o 
   3   9   2      795.79      762.93     46.74 o 
  -3  10   2      457.54      406.42     28.86 o 
  -2  10   2      323.08      319.71     21.37 o 
  -1  10   2      572.82      570.56     31.83 o 
   0  10   2      205.22      211.49     17.13 o 
   1  10   2      486.36      488.86     30.27 o 
   2  10   2      373.63      387.74     23.67 o 
   3  10   2      365.81      374.48     25.52 o 
  -3  11   2      298.51      306.31     27.71 o 
  -2  11   2      824.34      823.46     44.90 o 
  -1  11   2      894.82      901.27     45.52 o 
   0  11   2     1949.51     2081.54     95.12 o 
   1  11   2      198.10      196.56     18.05 o 
   2  11   2      484.69      515.23     28.40 o 
   3  11   2      333.87      354.89     24.52 o 
  -3  12   2       65.07       43.61     17.74 o 
  -2  12   2       79.05       98.84     16.69 o 
  -1  12   2       71.96       81.29     14.72 o 
   0  12   2       43.67       62.39     18.62 o 
   1  12   2       98.63      101.33     14.35 o 
   2  12   2      238.19      289.58     22.38 o 
   3  12   2      253.16      272.63     22.42 o 
  -3  13   2       75.74       66.32     21.21 o 
  -2  13   2      297.34      331.95     53.64 o 
  -1  13   2      371.47      411.43     28.73 o 
   0  13   2      306.94      359.44     33.01 o 
   1  13   2      458.66      454.58     29.16 o 
   2  13   2      199.96      229.59     22.65 o 
  -2  14   2        8.91       -1.44     15.45 o 
  -1  14   2        8.53       18.01     14.58 o 
   0  14   2       27.54       23.02     20.55 o 
   1  14   2       28.01       29.67     20.45 o 
   2  14   2       53.88       40.48     19.73 o 
  -2  15   2       11.18        7.75     16.97 o 
  -1  15   2       41.27       60.08     33.71 o 
   0  15   2        0.31      -16.14     20.19 o 
   1  15   2       52.03       53.07     23.35 o 
  -1  16   2      119.15      153.22     28.86 o 
   0  16   2      157.30      208.45     31.71 o 
  -4   1   3       17.37       49.59     13.13 o 
  -3   1   3      256.34      264.46     12.54 o 
  -2   1   3      298.37      305.12     25.77 o 
  -1   1   3      634.78      819.09     38.99 o 
   0   1   3     1384.74     1824.54    102.78 o 
   1   1   3      119.68      117.89     13.44 o 
   3   1   3      119.53      141.48     27.38 o 
   4   1   3        2.30       67.13     57.79 o 
  -4   2   3      181.58      211.47     12.50 o 
  -3   2   3      319.46      325.22     13.63 o 
  -2   2   3     3460.62     3815.07    115.43 o 
  -1   2   3      781.02      915.08     41.11 o 
   0   2   3      929.00     1089.24     57.41 o 
   1   2   3       19.99       10.48      7.96 o 
   3   2   3      193.26      200.16     30.01 o 
   4   2   3      403.86      507.68     57.32 o 
  -4   3   3      255.54      290.59     19.57 o 
  -3   3   3      344.09      313.09     15.45 o 
  -2   3   3     2520.20     2593.92    116.45 o 
  -1   3   3     1953.12     2086.14     89.30 o 
   0   3   3     3500.21     3933.85    203.05 o 
   1   3   3     4177.08     4053.13    268.46 o 
   2   3   3     1370.15     1099.96     94.38 o 
   3   3   3      702.09      679.71     60.99 o 
   4   3   3      549.62      711.99     64.49 o 
  -4   4   3      404.09      412.94     28.62 o 
  -3   4   3     1246.18     1202.77     52.96 o 
  -2   4   3      837.46      773.26     39.89 o 
  -1   4   3     1054.64     1047.44     45.21 o 
   0   4   3      957.01      773.10     56.21 o 
   1   4   3     4061.67     4011.54    302.67 o 
   2   4   3      418.61      319.36     36.97 o 
   3   4   3      939.39      846.07     71.28 o 
   4   4   3      301.99      345.58     46.28 o 
  -4   5   3      451.93      391.82     28.18 o 
  -3   5   3     1295.20     1255.28     59.60 o 
  -2   5   3      620.83      503.28     23.85 o 
  -1   5   3     2307.05     2178.73     80.25 o 
   0   5   3     3095.15     3139.63    132.91 o 
   1   5   3     1189.31     1046.02     94.97 o 
   2   5   3     1051.52      903.19     73.15 o 
   3   5   3      843.83      694.30     46.25 o 
   4   5   3      232.25      202.83     23.44 o 
  -4   6   3      420.95      396.91     28.46 o 
  -3   6   3      563.50      471.11     28.44 o 
  -2   6   3     1358.86     1245.63     55.43 o 
  -1   6   3     1793.95     1663.12     62.20 o 
   0   6   3     1222.16     1168.29     53.54 o 
   1   6   3     1469.28     1272.17    172.38 o 
   2   6   3      973.33      832.81     53.38 o 
   3   6   3      408.68      346.26     36.42 o 
   4   6   3      497.32      471.34     37.25 o 
  -4   7   3      350.74      367.55     28.08 o 
  -3   7   3      353.98      305.44     22.03 o 
  -2   7   3      377.06      326.02     22.14 o 
  -1   7   3      986.63      893.85     33.57 o 
   0   7   3     1699.90     1719.86     77.13 o 
   1   7   3     1265.12     1098.26     86.45 o 
   2   7   3     1265.58     1163.59     62.45 o 
   3   7   3      315.23      286.13     26.43 o 
   4   7   3      143.16      155.30     21.75 o 
  -4   8   3       64.64       45.53     16.74 o 
  -3   8   3       99.89       86.14     14.43 o 
  -2   8   3      188.37      176.25     15.04 o 
  -1   8   3      171.35      168.13     14.44 o 
   0   8   3      420.60      449.76     29.10 o 
   1   8   3      108.40      119.44     22.15 o 
   2   8   3      239.27      234.76     22.05 o 
   3   8   3      187.64      195.83     36.20 o 
  -4   9   3        9.03        2.28     16.14 o 
  -3   9   3       54.38       59.59     14.64 o 
  -2   9   3      240.89      208.66     17.62 o 
  -1   9   3      193.97      202.81     16.64 o 
   0   9   3       52.95       49.61      8.09 o 
   1   9   3      160.69      192.37     25.23 o 
   2   9   3       36.22       20.27     14.37 o 
   3   9   3       31.46       68.00     17.21 o 
  -3  10   3      121.71      110.99     17.34 o 
  -2  10   3       31.68       19.35     12.08 o 
  -1  10   3       33.74       41.88     11.39 o 
   0  10   3        6.20        8.97      7.09 o 
   1  10   3       95.99       91.63     12.58 o 
   2  10   3       49.03       50.39     16.23 o 
   3  10   3        6.90       20.83     17.74 o 
  -3  11   3        4.01      -15.88     14.54 o 
  -2  11   3       25.43       18.01     12.99 o 
  -1  11   3       46.05       66.12     13.32 o 
   0  11   3      196.48      212.89     24.35 o 
   1  11   3       25.24       34.53     11.28 o 
   2  11   3      263.97      297.91     25.05 o 
   3  11   3        6.22       10.03     12.38 o 
  -3  12   3       21.56       13.62     16.79 o 
  -2  12   3      299.15      275.12     23.31 o 
  -1  12   3      334.27      341.88     25.63 o 
   0  12   3      310.45      408.73     34.91 o 
   1  12   3      328.94      341.72     24.24 o 
   2  12   3      436.52      457.44     28.14 o 
  -2  13   3      105.23      109.07     18.37 o 
  -1  13   3      513.75      641.36     36.45 o 
   0  13   3       60.13       73.94     21.63 o 
   1  13   3       87.45      114.20     24.29 o 
   2  13   3      105.35      150.93     17.88 o 
  -2  14   3      212.26      269.56     25.40 o 
  -1  14   3      298.60      398.19     37.05 o 
   0  14   3      263.25      274.59     32.22 o 
   1  14   3      313.47      416.05     37.91 o 
   2  14   3      118.86      165.13     21.09 o 
  -1  15   3       36.04       51.70     22.47 o 
   0  15   3      168.44      197.71     29.50 o 
   1  15   3       75.60       85.43     25.53 o 
   0  16   3      219.26      289.41     35.25 o 
  -4   0   4      236.92      452.45     48.40 o 
  -3   0   4     1913.55     2137.05     93.52 o 
  -2   0   4     6695.78     7460.70    332.27 o 
   0   0   4     5048.33     7131.97    375.52 o 
   1   0   4     2684.05     3050.39    216.44 o 
   2   0   4     2372.85     2278.93    158.85 o 
   3   0   4     2305.42     2876.30    204.61 o 
   4   0   4      626.18      740.42     74.14 o 
  -4   1   4      581.92      650.93     35.12 o 
  -3   1   4      770.96      932.89     30.18 o 
  -2   1   4      782.96      853.43     31.06 o 
  -1   1   4     2656.08     3758.03    184.69 o 
   0   1   4     1420.45     1937.67    104.41 o 
   1   1   4     1904.42     2135.16    153.01 o 
   2   1   4      990.47     1052.42     95.58 o 
   3   1   4      726.35      969.88     90.53 o 
   4   1   4      212.18      432.98     95.64 o 
  -4   2   4      277.08      344.50     21.13 o 
  -3   2   4      717.12      702.66     24.49 o 
  -2   2   4      821.15      852.18     40.68 o 
  -1   2   4     1878.87     2285.64     98.89 o 
   0   2   4     3728.24     4465.85    232.15 o 
   1   2   4     2156.02     2262.94    173.33 o 
   2   2   4     1374.72     1002.74     92.50 o 
   3   2   4      671.38      845.80     66.12 o 
   4   2   4      207.33      230.80     29.37 o 
  -4   3   4      419.76      409.19     28.18 o 
  -3   3   4      399.67      406.56     24.18 o 
  -2   3   4      794.59      778.37     34.34 o 
  -1   3   4      263.70      268.41     17.41 o 
   3   3   4      108.18      194.47     29.16 o 
   4   3   4      558.73      530.14     59.28 o 
  -4   4   4       71.80       82.77     15.84 o 
  -3   4   4      680.86      629.65     34.60 o 
  -2   4   4      419.46      384.11     24.60 o 
  -1   4   4     1557.81     1480.03     66.64 o 
   0   4   4     1744.89     1883.99    102.45 o 
   1   4   4     2058.48     2041.95    106.51 o 
   3   4   4      218.28      200.47     21.01 o 
   4   4   4      246.26      262.40     39.27 o 
  -4   5   4       87.01      106.36     17.17 o 
  -3   5   4      400.74      335.36     23.65 o 
  -2   5   4      405.76      396.71     47.66 o 
  -1   5   4      498.97      439.89     23.54 o 
   0   5   4      735.73      724.71     43.16 o 
   1   5   4      345.58      302.41     23.06 o 
   3   5   4      202.01      204.59     21.83 o 
   4   5   4       84.06       95.67     20.13 o 
  -4   6   4      424.30      422.92     29.93 o 
  -3   6   4       52.70       44.70     11.40 o 
  -2   6   4      273.02      248.09     15.88 o 
  -1   6   4       95.16      104.74      8.17 o 
   0   6   4       20.71       17.69      9.01 o 
   1   6   4       59.18       46.24      9.69 o 
   2   6   4        7.11      -11.07      9.65 o 
   3   6   4      110.45      112.96     18.37 o 
   4   6   4       68.62       67.46     19.46 o 
  -4   7   4      296.37      262.48     23.51 o 
  -3   7   4      203.30      197.27     18.03 o 
  -2   7   4      369.70      329.91     21.38 o 
  -1   7   4     1491.00     1521.46     55.44 o 
   0   7   4     2156.23     2173.82    124.72 o 
   1   7   4      926.99      731.03     63.16 o 
   2   7   4      956.44      887.26     53.02 o 
   3   7   4      158.77      153.26     19.63 o 
  -4   8   4      262.94      234.93     23.64 o 
  -3   8   4      872.39      832.47     43.29 o 
  -2   8   4      542.43      428.39     25.40 o 
  -1   8   4      144.02      136.61     14.09 o 
   1   8   4      187.47      183.73     29.53 o 
   2   8   4       48.90       33.12     13.66 o 
   3   8   4      384.60      365.49     31.91 o 
  -4   9   4      139.73      112.55     19.93 o 
  -3   9   4      317.77      304.37     23.66 o 
  -2   9   4      849.23      714.47     38.11 o 
  -1   9   4     1604.29     1647.39     75.70 o 
   0   9   4     2223.64     2193.40     92.51 o 
   1   9   4     2533.63     2467.32    135.39 o 
   2   9   4      899.38      969.17     55.42 o 
   3   9   4      518.69      513.52     37.69 o 
  -3  10   4      348.49      316.99     25.36 o 
  -2  10   4      528.04      406.79     27.62 o 
  -1  10   4      326.80      393.76     29.12 o 
   0  10   4      356.50      323.84     23.43 o 
   1  10   4      511.48      479.73     45.48 o 
   2  10   4      351.37      379.09     33.43 o 
   3  10   4      236.64      260.03     29.19 o 
  -3  11   4      279.01      294.35     25.26 o 
  -2  11   4      497.90      427.96     28.57 o 
  -1  11   4     1276.12     1390.32     65.94 o 
   0  11   4      148.38      174.69     22.88 o 
   1  11   4      537.08      591.58     30.50 o 
   2  11   4      691.83      724.32     48.57 o 
   3  11   4      171.88      206.52     28.67 o 
  -3  12   4      128.90      118.42     20.19 o 
  -2  12   4      181.85      157.65     19.28 o 
  -1  12   4       93.65      123.59     16.84 o 
   0  12   4      256.52      250.69     41.52 o 
   1  12   4      167.22      200.59     19.85 o 
   2  12   4      169.97      172.78     18.83 o 
  -2  13   4      239.67      285.66     25.03 o 
  -1  13   4      150.26      166.41     19.94 o 
   0  13   4      464.62      492.21     42.33 o 
   1  13   4      230.85      234.63     29.99 o 
   2  13   4      220.17      263.92     22.43 o 
  -2  14   4        8.95       22.25     16.42 o 
  -1  14   4       82.72       57.67     22.96 o 
   0  14   4        4.18       -2.87     20.23 o 
   1  14   4       22.60      -16.90     36.84 o 
  -1  15   4        6.41      -14.65     21.24 o 
   0  15   4       24.29       19.56     22.36 o 
   1  15   4        8.26       -7.51     23.57 o 
  -4   1   5      212.51      235.86     23.44 o 
  -3   1   5       78.67      138.70     12.47 o 
  -2   1   5      824.44      948.60     40.35 o 
  -1   1   5      924.14     1133.90     91.19 o 
   0   1   5      421.79      527.93     22.51 o 
   1   1   5      466.19      569.09     48.70 o 
   2   1   5      175.85      179.28     26.58 o 
   3   1   5      100.58       76.11     24.20 o 
   4   1   5       63.02       44.44     19.54 o 
  -4   2   5      220.66      242.79     36.21 o 
  -3   2   5      853.54      951.38     45.99 o 
  -2   2   5      273.59      233.66     14.72 o 
  -1   2   5      648.17      716.52     54.24 o 
   1   2   5      669.86      630.97     35.61 o 
   2   2   5      605.11      545.41     51.14 o 
   3   2   5      730.17      791.49     76.12 o 
   4   2   5       98.75      121.15     23.71 o 
  -4   3   5      184.00      219.35     36.18 o 
  -3   3   5      939.23      905.06     45.38 o 
  -2   3   5     1585.00     1702.62     92.52 o 
  -1   3   5     1853.29     1946.98    153.79 o 
   0   3   5     3160.85     3961.94    209.54 o 
   1   3   5     1526.61     1430.03     79.64 o 
   2   3   5      900.94      843.97     47.66 o 
   3   3   5      890.71      937.28     77.13 o 
   4   3   5      111.17      128.64     24.35 o 
  -4   4   5      433.64      458.69     35.71 o 
  -3   4   5      404.43      352.04     22.82 o 
  -1   4   5      969.51      912.94     40.98 o 
   0   4   5     3281.10     3654.58    195.21 o 
   1   4   5      487.93      405.92     28.52 o 
   2   4   5     1442.20     1279.65     70.92 o 
   3   4   5      456.25      479.15     38.83 o 
   4   4   5      290.94      226.57     27.40 o 
  -4   5   5      600.86      551.55     42.53 o 
  -3   5   5      579.00      487.06     27.99 o 
  -2   5   5     1216.41     1153.49     51.65 o 
  -1   5   5     2706.87     2653.47    114.51 o 
   0   5   5      736.79      687.32     43.81 o 
   1   5   5     1431.02     1269.96     69.53 o 
   2   5   5      921.69      764.78     48.55 o 
   3   5   5      395.62      329.49     45.39 o 
  -4   6   5      329.47      279.17     23.73 o 
  -3   6   5      677.08      655.34     35.41 o 
  -2   6   5      785.28      724.64     35.81 o 
  -1   6   5     1058.72     1072.34     47.50 o 
   0   6   5     1333.10     1231.03     71.15 o 
   1   6   5      897.09      755.78     47.70 o 
   2   6   5      661.28      583.34     37.19 o 
   3   6   5      848.13      671.64     45.87 o 
  -4   7   5       66.46       42.05     19.06 o 
  -3   7   5      168.62      164.65     16.87 o 
  -2   7   5      721.56      633.24     32.51 o 
  -1   7   5      890.67      903.26     44.71 o 
   0   7   5     1616.83     1463.04     81.12 o 
   1   7   5     1483.99     1354.42     76.28 o 
   2   7   5      339.75      324.52     27.02 o 
   3   7   5      316.40      312.56     26.71 o 
  -4   8   5       77.19       43.52     17.22 o 
  -3   8   5      207.39      181.67     18.15 o 
  -2   8   5      251.34      229.63     18.27 o 
  -1   8   5      148.06      153.94     15.11 o 
   0   8   5      141.09      137.95     17.03 o 
   1   8   5      232.81      241.04     21.57 o 
   2   8   5       79.62       62.24     15.15 o 
   3   8   5       59.54       38.31     16.54 o 
  -3   9   5       93.36       77.24     15.45 o 
  -2   9   5      111.72      112.52     14.64 o 
  -1   9   5       20.94       23.75     12.06 o 
   0   9   5       43.03       59.28     24.54 o 
   1   9   5       67.63       68.92     15.12 o 
   2   9   5       94.60       96.55     17.44 o 
   3   9   5       69.45       92.85     19.40 o 
  -3  10   5        8.58        1.75     17.47 o 
  -2  10   5       17.22        2.10     12.08 o 
  -1  10   5       24.15       19.70     12.41 o 
   0  10   5       68.32       81.09     18.26 o 
   1  10   5       19.54       25.10     14.46 o 
   2  10   5       26.12       37.06     16.41 o 
   3  10   5       25.75       17.21     18.84 o 
  -3  11   5       48.26       23.49     16.15 o 
  -2  11   5       63.89       48.62     14.78 o 
  -1  11   5      138.79      164.51     29.87 o 
   0  11   5       71.06       64.58     18.37 o 
   1  11   5      186.01      219.03     24.78 o 
   2  11   5        0.97        7.35     17.06 o 
  -3  12   5      143.44      152.44     21.32 o 
  -2  12   5      155.95      151.43     19.54 o 
  -1  12   5      264.89      312.44     30.29 o 
   0  12   5      344.62      364.51     32.46 o 
   1  12   5      471.39      478.29     39.93 o 
   2  12   5      176.64      201.48     26.65 o 
  -2  13   5      325.24      344.81     27.80 o 
  -1  13   5       23.35       32.30     21.52 o 
   0  13   5      114.12      106.88     23.22 o 
   1  13   5      108.53      113.12     25.09 o 
   2  13   5      229.59      316.75     39.73 o 
  -2  14   5      241.31      292.93     26.91 o 
  -1  14   5      253.57      312.97     34.67 o 
   0  14   5      298.28      374.21     36.21 o 
   1  14   5      172.33      186.69     29.71 o 
  -1  15   5      134.59      198.91     36.37 o 
   0  15   5       68.72       57.12     42.41 o 
  -4   0   6      747.55      875.43     79.94 o 
   0   0   6     2701.96     3394.62    273.98 o 
   1   0   6     3498.01     3795.67    277.74 o 
   2   0   6     5068.68     5249.10    385.86 o 
   3   0   6      811.03      776.07     69.61 o 
  -4   1   6      488.41      678.68     61.24 o 
  -3   1   6     1075.59     1223.94     92.70 o 
  -2   1   6     1862.83     2464.80    169.22 o 
  -1   1   6      930.84      904.41     76.36 o 
   0   1   6     1067.08     1291.86     65.89 o 
   1   1   6      680.97      710.75     44.17 o 
   2   1   6      546.05      581.00     62.41 o 
   3   1   6      156.81      419.02     51.09 o 
  -4   2   6       99.95      211.39     33.79 o 
  -3   2   6      347.70      434.39     44.78 o 
  -2   2   6     1075.86     1372.19    106.31 o 
  -1   2   6     2337.35     2505.96    211.07 o 
   0   2   6     1823.94     2152.86     96.65 o 
   1   2   6     2380.96     2512.46    134.33 o 
   2   2   6      764.59      798.07     62.90 o 
   3   2   6      607.12      637.01     72.87 o 
  -4   3   6      307.66      344.05     43.04 o 
  -3   3   6      485.28      524.85     42.47 o 
  -2   3   6      344.75      375.57     22.62 o 
  -1   3   6       84.27      102.89     14.17 o 
   0   3   6       47.09       50.41      8.00 o 
   1   3   6      212.33      193.14     18.25 o 
   2   3   6       79.31       86.32     20.01 o 
   3   3   6      697.49      753.15     47.85 o 
  -4   4   6      173.79      170.23     35.58 o 
  -3   4   6      184.19      184.11     20.04 o 
  -2   4   6      345.23      363.27     24.39 o 
  -1   4   6     1132.82     1254.13     68.90 o 
   0   4   6     1575.66     1673.31     90.64 o 
   1   4   6      287.50      267.77     33.60 o 
   2   4   6      451.03      393.19     28.92 o 
   3   4   6      292.95      249.02     23.82 o 
  -4   5   6       80.88      148.97     34.08 o 
  -3   5   6       88.67       96.96     12.84 o 
  -2   5   6      235.05      224.23     23.41 o 
  -1   5   6       87.27       85.76     13.01 o 
   0   5   6      231.53      239.54     20.00 o 
   1   5   6      146.44      129.30     14.34 o 
   2   5   6      279.04      276.54     23.99 o 
   3   5   6      117.75      107.86     18.57 o 
  -4   6   6       16.38       -8.40     29.27 o 
  -3   6   6       88.59       83.02     13.12 o 
  -2   6   6      136.90      138.38     12.90 o 
  -1   6   6      132.73      162.27     17.24 o 
   0   6   6       18.50       19.36     10.69 o 
   1   6   6       31.21       14.50     10.36 o 
   2   6   6      126.18      112.70     16.19 o 
   3   6   6       40.47       54.08     16.50 o 
  -4   7   6       46.07       -3.90     30.00 o 
  -3   7   6      156.54      153.05     16.40 o 
  -2   7   6      605.20      573.83     30.52 o 
  -1   7   6     1466.44     1556.68     70.88 o 
   0   7   6      516.76      446.87     31.74 o 
   1   7   6     1143.42     1004.71     59.80 o 
   2   7   6      210.31      198.80     19.49 o 
   3   7   6      317.53      265.55     26.52 o 
  -4   8   6      514.59      473.94     49.90 o 
  -3   8   6      330.59      299.17     22.66 o 
  -2   8   6      230.90      206.23     17.58 o 
  -1   8   6      406.05      452.89     24.88 o 
   0   8   6       91.27      103.28     18.15 o 
   1   8   6       71.13       80.20     14.32 o 
   2   8   6      427.85      417.00     32.88 o 
   3   8   6      325.25      297.66     29.63 o 
  -3   9   6      348.88      312.96     24.21 o 
  -2   9   6      886.91      699.08     40.91 o 
  -1   9   6     1207.94     1277.61     58.80 o 
   0   9   6     2865.99     2765.34    154.84 o 
   1   9   6      724.50      774.97     48.15 o 
   2   9   6      825.16      783.24     48.24 o 
   3   9   6      394.25      357.92     64.38 o 
  -3  10   6      415.06      366.12     27.07 o 
  -2  10   6      261.83      268.43     21.59 o 
  -1  10   6      334.55      324.97     23.92 o 
   0  10   6      452.83      454.30     35.77 o 
   1  10   6      203.11      233.95     24.56 o 
   2  10   6      209.59      209.37     23.98 o 
  -3  11   6      209.31      168.40     21.27 o 
  -2  11   6      563.21      489.45     36.99 o 
  -1  11   6      166.19      194.38     20.03 o 
   0  11   6      450.80      457.91     38.57 o 
   1  11   6      948.52      977.25     61.69 o 
   2  11   6      370.28      390.01     33.55 o 
  -2  12   6      203.89      194.47     21.26 o 
  -1  12   6      249.03      255.12     22.13 o 
   0  12   6       62.13       71.91     21.04 o 
   1  12   6       55.12       63.41     22.72 o 
   2  12   6       17.98        1.36     20.68 o 
  -2  13   6      137.90      144.00     20.71 o 
  -1  13   6      373.59      450.15     39.88 o 
   0  13   6      299.41      362.65     34.67 o 
   1  13   6      311.26      356.70     34.90 o 
  -1  14   6        3.21       13.13     23.15 o 
   0  14   6       37.84       20.40     22.86 o 
   1  14   6       31.97       20.66     23.08 o 
  -1   1   7      318.06      284.15     29.03 o 
   0   1   7      218.97      258.91     14.57 o 
   1   1   7      151.62      137.19     11.45 o 
   2   1   7      241.72      288.16     35.84 o 
   3   1   7      121.57      111.18     20.12 o 
  -4   2   7      218.12      251.48     38.09 o 
  -3   2   7      215.84      228.51     31.04 o 
  -2   2   7      292.18      172.07     19.42 o 
  -1   2   7       61.06       39.04      8.23 o 
   0   2   7      874.90      991.43     50.94 o 
   1   2   7     1235.91     1255.39     58.94 o 
   2   2   7      715.19      690.61     37.91 o 
   3   2   7      164.73      175.78     31.51 o 
  -4   3   7      268.03      241.18     37.89 o 
  -3   3   7      971.41      895.00     80.19 o 
  -2   3   7      540.91      577.46     50.02 o 
  -1   3   7     1399.47     1746.76    126.36 o 
   0   3   7     1104.13     1188.03     64.89 o 
   1   3   7      834.72      817.99     50.36 o 
   2   3   7      871.76      820.46     45.80 o 
   3   3   7      270.03      287.39     22.07 o 
  -4   4   7      209.85      150.66     35.13 o 
  -3   4   7      272.33      255.55     36.15 o 
  -2   4   7      987.59     1072.25     58.84 o 
  -1   4   7     1548.39     1677.34     91.23 o 
   0   4   7     1105.17     1177.41     63.95 o 
   1   4   7     1401.20     1327.18     73.90 o 
   2   4   7      504.30      479.18     35.41 o 
   3   4   7      423.44      386.65     33.29 o 
  -4   5   7      442.22      332.15     45.61 o 
  -3   5   7      407.87      402.01     30.97 o 
  -2   5   7     1612.13     1494.93     66.01 o 
  -1   5   7      397.05      446.81     30.94 o 
   0   5   7     1318.88     1292.73     70.77 o 
   1   5   7      656.56      571.24     37.20 o 
   2   5   7      684.71      575.39     38.80 o 
   3   5   7      587.98      539.15     39.63 o 
  -4   6   7      279.44      212.89     41.34 o 
  -3   6   7      300.21      267.38     26.60 o 
  -2   6   7      648.72      605.83     30.21 o 
  -1   6   7     1223.64     1304.89     74.94 o 
   0   6   7      448.66      458.84     31.86 o 
   1   6   7      966.02      854.39     49.91 o 
   2   6   7     1087.48      905.97     55.39 o 
   3   6   7      339.91      258.62     26.77 o 
  -4   7   7       53.84       58.53     32.31 o 
  -3   7   7      390.22      328.14     36.51 o 
  -2   7   7      427.93      370.89     25.76 o 
  -1   7   7     1509.15     1557.44     84.12 o 
   0   7   7     1213.79     1171.16     68.95 o 
   1   7   7      344.24      312.16     27.86 o 
   2   7   7      480.80      433.29     31.49 o 
   3   7   7      281.03      243.01     25.98 o 
  -3   8   7      174.41      154.62     17.68 o 
  -2   8   7       56.96       40.90     12.80 o 
  -1   8   7      180.01      209.81     21.45 o 
   0   8   7      163.34      160.49     20.57 o 
   1   8   7       31.52       13.93     12.61 o 
   2   8   7       63.04       67.43     20.39 o 
   3   8   7      164.89      137.82     29.15 o 
  -3   9   7      115.01      110.28     17.29 o 
  -2   9   7        1.13       -5.84     12.42 o 
  -1   9   7        9.00        7.39     16.36 o 
   0   9   7       75.02       77.59     18.38 o 
   1   9   7      247.29      234.62     23.04 o 
   2   9   7       71.83       90.40     18.67 o 
  -3  10   7       12.95       -9.99     14.63 o 
  -2  10   7       35.22       12.79     14.26 o 
  -1  10   7       72.41       80.44     20.46 o 
   0  10   7       10.49        0.87     17.17 o 
   1  10   7       53.03       52.98     16.85 o 
   2  10   7       39.57       64.27     18.23 o 
  -3  11   7       73.10       47.40     31.53 o 
  -2  11   7      102.87       99.21     17.68 o 
  -1  11   7       75.17       78.11     21.84 o 
   0  11   7       29.06       -4.85     18.55 o 
   1  11   7        6.79       -5.40     16.55 o 
   2  11   7        4.05        2.04     17.94 o 
  -2  12   7      174.90      183.26     21.65 o 
  -1  12   7      370.83      368.55     35.27 o 
   0  12   7      266.98      238.19     28.61 o 
   1  12   7      268.83      295.61     31.34 o 
  -2  13   7       13.68       -0.46     17.16 o 
  -1  13   7      102.32      151.75     27.70 o 
   0  13   7      121.77      141.94     25.97 o 
   1  13   7      156.99      181.76     29.42 o 
  -1  14   7      141.50      144.99     29.01 o 
   0  14   7      184.97      194.23     29.92 o 
   0   0   8     3328.10     3919.59    208.64 o 
   1   0   8     5943.99     6296.76    468.36 o 
   2   0   8      956.69      999.37     78.07 o 
   3   0   8     1079.09     1166.39     94.93 o 
   0   1   8      510.72      546.14     23.20 o 
   1   1   8      256.84      270.07     35.25 o 
   2   1   8      187.20      328.82     41.96 o 
   3   1   8      511.48      743.53    171.31 o 
  -1   2   8     1278.17     1508.51    119.29 o 
   0   2   8     2439.94     2637.73    116.99 o 
   1   2   8      534.02      538.46     28.35 o 
   2   2   8      950.77      905.01     45.37 o 
   3   2   8      352.73      458.58     44.38 o 
  -1   3   8      319.18      357.34     24.89 o 
   0   3   8      133.50      152.05     11.83 o 
   1   3   8      260.21      239.53     15.19 o 
   2   3   8      545.41      644.26     60.45 o 
   3   3   8       88.25      115.64     16.57 o 
  -4   4   8       99.04       71.05     30.67 o 
  -2   4   8      629.51      656.71     57.52 o 
  -1   4   8      935.03     1043.67     58.86 o 
   0   4   8       88.12       82.57     17.44 o 
   1   4   8      762.12      718.54     42.78 o 
   2   4   8      202.09      233.80     21.20 o 
   3   4   8      106.87      103.27     16.62 o 
  -4   5   8        7.40      -14.81     26.98 o 
  -3   5   8       49.70       46.81     23.26 o 
  -2   5   8      127.00      104.33     20.77 o 
  -1   5   8       80.56       92.84     15.34 o 
   0   5   8       96.19      120.44     14.88 o 
   1   5   8      245.38      209.15     19.51 o 
   2   5   8      106.54      114.18     16.70 o 
   3   5   8       70.52       98.04     26.65 o 
  -3   6   8      130.17      122.38     29.18 o 
  -2   6   8      157.15      114.94     24.32 o 
  -1   6   8      191.36      226.02     21.05 o 
   0   6   8       46.22       48.71     13.38 o 
   1   6   8       45.45       27.35     17.13 o 
   2   6   8        2.69       -4.48     12.44 o 
   3   6   8       16.95       13.32     16.36 o 
  -3   7   8      169.83      134.23     32.13 o 
  -2   7   8      521.85      427.08     39.11 o 
  -1   7   8      264.79      284.36     26.09 o 
   0   7   8      675.90      590.09     42.66 o 
   1   7   8      209.41      213.85     19.74 o 
   2   7   8      485.74      452.69     33.26 o 
  -3   8   8      269.65      203.36     35.99 o 
  -2   8   8      425.51      352.73     28.73 o 
  -1   8   8       75.36       73.45     18.58 o 
   0   8   8      265.75      302.26     24.64 o 
   1   8   8      355.83      344.39     28.02 o 
   2   8   8      212.75      179.10     22.73 o 
  -3   9   8      278.58      230.53     27.56 o 
  -2   9   8      655.72      530.20     41.60 o 
  -1   9   8     1628.34     1674.12     98.53 o 
   0   9   8      581.10      591.05     43.33 o 
   1   9   8      842.63      824.30     50.34 o 
   2   9   8      566.12      502.90     37.28 o 
  -3  10   8      158.01      138.46     23.44 o 
  -2  10   8      364.12      320.56     30.25 o 
  -1  10   8      266.62      308.60     29.02 o 
   0  10   8      177.29      162.99     24.05 o 
   1  10   8      195.89      187.72     23.73 o 
   2  10   8      152.99      150.90     27.33 o 
  -2  11   8      102.56      125.36     19.42 o 
  -1  11   8      372.24      419.12     37.51 o 
   0  11   8      740.66      618.62     49.08 o 
   1  11   8      563.35      545.80     42.09 o 
  -2  12   8      130.04      121.50     33.24 o 
  -1  12   8       59.76       84.02     24.10 o 
   0  12   8       14.03      -14.21     19.69 o 
   1  12   8        7.60      -28.23     19.99 o 
  -1  13   8      264.01      283.38     33.75 o 
   0  13   8      347.12      361.68     36.39 o 
   0   1   9       29.44       39.85      7.04 o 
   1   1   9       69.63       68.03     10.09 o 
   2   1   9      102.14       90.11     15.00 o 
   3   1   9       16.18       42.08     18.33 o 
   0   2   9     1012.75     1105.91     63.57 o 
   1   2   9      469.23      464.27     26.01 o 
   2   2   9      217.25      206.58     17.79 o 
   3   2   9      161.75      166.28     18.65 o 
  -1   3   9      606.06      749.26     66.19 o 
   0   3   9      873.99      920.81     56.37 o 
   1   3   9      674.80      631.63     31.49 o 
   2   3   9      637.22      638.08     33.96 o 
  -1   4   9     1180.04     1418.99    101.71 o 
   0   4   9      790.17      826.51     47.91 o 
   1   4   9      361.81      293.30     21.38 o 
   2   4   9      507.26      512.12     30.89 o 
  -1   5   9      992.11     1081.07     85.83 o 
   0   5   9      460.98      489.77     31.02 o 
   1   5   9     1032.52      949.18     55.15 o 
   2   5   9      551.26      518.76     35.94 o 
  -1   6   9      159.42      162.88     21.04 o 
   0   6   9     1053.86     1019.31     58.25 o 
   1   6   9      941.88      848.84     52.10 o 
   2   6   9      372.05      313.64     28.01 o 
  -2   7   9      864.68      588.15     66.78 o 
  -1   7   9      601.77      574.64     56.80 o 
   0   7   9      290.88      288.37     25.92 o 
   1   7   9      466.68      441.07     31.57 o 
   2   7   9      304.81      241.18     25.18 o 
  -2   8   9       33.36      -19.64     23.11 o 
  -1   8   9      111.25      112.69     20.95 o 
   0   8   9       35.10       35.71     16.87 o 
   1   8   9       89.30       76.63     16.62 o 
   2   8   9      157.16      131.37     20.65 o 
  -2   9   9       46.51       37.49     27.36 o 
  -1   9   9       29.51       10.68     19.16 o 
   0   9   9      314.79      284.18     28.77 o 
   1   9   9       36.43       24.44     18.15 o 
  -2  10   9       51.48       52.43     30.33 o 
  -1  10   9       50.81       48.93     21.93 o 
   0  10   9       41.76       15.11     20.97 o 
   1  10   9       54.61       52.45     18.88 o 
  -2  11   9       54.26       96.65     34.01 o 
  -1  11   9        8.95      -25.32     20.67 o 
   0  11   9       23.52       -7.73     20.55 o 
   1  11   9        6.60       15.34     20.59 o 
  -1  12   9      112.74      123.32     26.81 o 
   0  12   9      274.81      222.12     30.09 o 
   1   0  10     1110.88     1095.07     63.43 o 
   2   0  10      937.29      986.21     57.66 o 
   1   1  10      394.36      465.06     21.61 o 
   2   1  10      452.36      602.66     63.55 o 
   0   2  10      354.78      376.50     40.64 o 
   1   2  10      796.40      802.72     38.26 o 
   2   2  10      564.49      587.45     51.12 o 
   0   3  10      469.15      509.88     43.26 o 
   1   3  10      285.31      368.08     27.56 o 
   2   3  10       72.64      136.40     26.82 o 
   0   4  10      757.75      792.49     46.58 o 
   1   4  10      204.49      189.54     19.15 o 
   2   4  10      183.43      183.87     17.17 o 
   0   5  10      194.15      228.61     21.27 o 
   1   5  10      113.65      126.80     16.68 o 
   2   5  10      132.51      169.44     17.28 o 
  -1   6  10       28.57       23.00     23.42 o 
   0   6  10       40.40       37.57     14.81 o 
   1   6  10       12.06       19.71     13.39 o 
   2   6  10        5.31       17.04     14.48 o 
  -1   7  10      216.68      199.39     37.42 o 
   0   7  10      267.84      275.51     25.30 o 
   1   7  10      586.86      541.14     37.85 o 
  -1   8  10      465.93      420.54     47.80 o 
   0   8  10      237.22      208.07     25.03 o 
   1   8  10      109.05      107.72     18.27 o 
  -1   9  10      473.81      511.03     60.89 o 
   0   9  10      571.51      536.56     44.59 o 
   1   9  10      537.04      511.69     39.69 o 
  -1  10  10      236.28      223.58     35.64 o 
   0  10  10      187.80      148.68     29.40 o 
  -1  11  10      361.64      355.24     36.46 o 
   1   1  11       90.50       83.28     19.51 o 
   2   1  11       55.24       59.26     11.19 o 
   1   2  11      140.85      146.23     24.73 o 
   2   2  11      117.97      141.12     20.52 o 
   1   3  11      755.19      724.98     44.27 o 
   2   3  11      454.12      456.10     28.38 o 
   0   4  11      166.84      188.84     28.26 o 
   1   4  11      453.97      533.54     54.79 o 
   0   5  11     1008.38      967.93     78.95 o 
   1   5  11      583.70      569.31     38.51 o 
   0   6  11      530.79      503.98     55.18 o 
   1   6  11      406.08      423.43     32.12 o 
   0   7  11      312.47      283.71     38.79 o 
   1   7  11      189.89      165.75     21.11 o 
   0   8  11      115.31       86.15     21.97 o 
  -1   9  11      212.10      153.01     38.11 o 
   0   9  11       15.42      -12.39     20.42 o 
   1   4  12      198.62      196.08     30.15 o 
                                                 
